# Supplementary material for: Adaptive and innate immune responses in multiple sclerosis with anti-CD20 therapy: Gene expression and protein profiles
Source: Front Neurol. 2023 Apr 24;14:1158487. doi: 10.3389/fneur.2023.1158487 (PMC10166068; doi:10.3389/fneur.2023.1158487)
Supplement: Supplementary file 1 [file Table_1.XLSX]

## Sheet: Supplemental Table1
Supplemental Table 1		Differentially expressed genes (DEG) in PBMC from 15 MS patients at time 0 and 6 months after ocrelizumab infusion, compared to HC, therapy-naïve (No Rx) MS, and IFN-β-treated MS.
	ID	0 Avg (log2)	0.1 Avg (log2)	Fold Change	P-val	FDR P-val	Gene Symbol	Description	Group		ID	0 Avg (log2)	0.2 Avg (log2)	Fold Change	P-val	FDR P-val	Gene Symbol	Description	Group		ID	0 Avg (log2)	0.3 Avg (log2)	Fold Change	P-val	FDR P-val	Gene Symbol	Description	Group		ID	6 Avg (log2)	0.1 Avg (log2)	Fold Change	P-val	FDR P-val	Gene Symbol	Description	Group		ID	6 Avg (log2)	0.2 Avg (log2)	Fold Change	P-val	FDR P-val	Gene Symbol	Description	Group
	TC1200007419.hg.1	4.68	6.13	-2.73	2.32e-07	0.0088	RP11-139E19.3	novel transcript, sense intronic to ANO6	NonCoding		TC1900006715.hg.1	10.68	12.51	-3.57	1.99e-06	0.1179			NonCoding		TC0900010273.hg.1	4.35	5.38	-2.05	1.39e-05	0.5222	skorskubu	Transcript Identified by AceView	Unassigned		TC0200014792.hg.1	5.97	9.49	-11.49	1.06e-12	1.36e-07	COBLL1	cordon-bleu WH2 repeat protein like 1	Multiple_Complex		TC1900008166.hg.1	9.03	15.83	-110.88	1.42e-10	1.93e-05	CD79A	CD79a molecule, immunoglobulin-associated alpha	Multiple_Complex
	TC0700007410.hg.1	4.05	5.31	-2.39	2.57e-07	0.0088	sweesmubu	Transcript Identified by AceView	Unassigned		TC2000009207.hg.1	6.2	7.48	-2.42	2.09e-05	0.4286	charbaw	Transcript Identified by AceView	Coding		TC1200008289.hg.1	3.39	4.47	-2.11	1.42e-05	0.5222			NonCoding		TC1900008166.hg.1	9.03	15.92	-118.31	2e-12	1.36e-07	CD79A	CD79a molecule, immunoglobulin-associated alpha	Multiple_Complex		TC1600009918.hg.1	7.86	9.61	-3.37	5.45e-10	3.7e-05	sharsmer	Transcript Identified by AceView	Unassigned
	TC0500010740.hg.1	3.99	5.34	-2.55	3.86e-07	0.0088	rorplyby	Transcript Identified by AceView	Coding		TC1600009918.hg.1	8.44	9.61	-2.25	2.53e-05	0.4286	sharsmer	Transcript Identified by AceView	Unassigned		TC1100012958.hg.1	5.15	6.16	-2.01	1.78e-05	0.5222	OR56B1	olfactory receptor, family 56, subfamily B, member 1	Coding		TC0500012640.hg.1	4.05	6.16	-4.31	1.73e-11	7.84e-07			NonCoding		TC0800006746.hg.1	6.46	8.65	-4.56	1.05e-08	0.0005	BLK	BLK proto-oncogene, Src family tyrosine kinase	Multiple_Complex
	TC0200006970.hg.1	5.1	6.18	-2.12	3.9e-07	0.0088	sawdo	Transcript Identified by AceView	Unassigned		TC0400012082.hg.1	4.57	6.17	-3.03	2.86e-05	0.4286	blarbeebo	Transcript Identified by AceView	Unassigned		TC1800008651.hg.1	9.16	6.83	5.03	2.69e-05	0.5222	SMAD7	Memczak2013 ALT_ACCEPTOR, ALT_DONOR, coding, INTERNAL, intronic best transcript NM_001190821	NonCoding		TC0300010632.hg.1	4.88	8.58	-13	3.73e-11	1.27e-06	OSBPL10	oxysterol binding protein-like 10	Multiple_Complex		TC1400010450.hg.1	5.15	11.35	-73.77	1.87e-08	0.0005			NonCoding
	TC1400009199.hg.1	5.05	6.39	-2.54	4.87e-07	0.0094	spupu	Transcript Identified by AceView	Unassigned		TC1900009325.hg.1	11.88	10.37	2.83	3.13e-05	0.4286	MAP2K2	mitogen-activated protein kinase kinase 2	Multiple_Complex		TC0900007436.hg.1	4.34	5.52	-2.27	4.62e-05	0.572	mehumu	Transcript Identified by AceView	Unassigned		TC0500012633.hg.1	3.82	6.52	-6.52	5.37e-11	1.45e-06	speeskarby	Transcript Identified by AceView	Unassigned		TC0200014792.hg.1	5.97	9.3	-10	2.15e-08	0.0005	COBLL1	cordon-bleu WH2 repeat protein like 1	Multiple_Complex
	TC1100006600.hg.1	7.72	8.75	-2.04	9.14e-07	0.0128	shukarby	Transcript Identified by AceView	Unassigned		TC1800008051.hg.1	9.14	10.15	-2.01	3.7e-05	0.4286	AP005271.1		Precursor_microRNA		TC2100008245.hg.1	6.41	4.64	3.42	4.63e-05	0.572	klorrorbu	Transcript Identified by AceView	Multiple_Complex		TC0500012631.hg.1	4.24	7.47	-9.4	6.41e-11	1.45e-06	EBF1	early B-cell factor 1	Multiple_Complex		TC0600009843.hg.1	4.78	7.71	-7.62	2.17e-08	0.0005	PLEKHG1	pleckstrin homology domain containing, family G (with RhoGef domain) member 1	Multiple_Complex
	TC0400011449.hg.1	6.52	8.46	-3.82	1.04e-06	0.0128	nago	Transcript Identified by AceView	Coding		TC1600011011.hg.1	12.17	13.21	-2.05	3.76e-05	0.4286	AC024590.1		Precursor_microRNA		TC0400008106.hg.1	9.54	11.11	-2.96	0.0001	0.7404	HERC5	HECT and RLD domain containing E3 ubiquitin protein ligase 5	Multiple_Complex		TC0600009843.hg.1	4.78	7.91	-8.71	1.24e-10	2.41e-06	PLEKHG1	pleckstrin homology domain containing, family G (with RhoGef domain) member 1	Multiple_Complex		TC1200008618.hg.1	7.75	9.11	-2.57	2.84e-08	0.0005	RNY1P16	RNA, Ro-associated Y1 pseudogene 16 [Source:HGNC Symbol;Acc:HGNC:50879]	NonCoding
	TC0400010559.hg.1	5.3	7.13	-3.55	1.45e-06	0.0164	pusweybu	Transcript Identified by AceView	Coding		TC0700010193.hg.1	6.04	7.19	-2.22	0.0002	0.5523	Y_RNA	Y RNA [Source:RFAM;Acc:RF00019]	NonCoding		TC0800011988.hg.1	4.62	5.64	-2.03	0.0002	0.7404	lorskorbu	Transcript Identified by AceView	Unassigned		TC0200013616.hg.1	7.93	11.51	-11.97	1.59e-10	2.69e-06	AFF3	AF4/FMR2 family, member 3	Multiple_Complex		TC0200013616.hg.1	7.93	10.02	-4.28	1.1e-07	0.0014	AFF3	AF4/FMR2 family, member 3	Multiple_Complex
	TC0600010925.hg.1	4.17	6.15	-3.96	1.66e-06	0.0174			NonCoding		TC1400007058.hg.1	13.74	14.78	-2.06	0.0002	0.5523	AL079306.1		Precursor_microRNA		TC1300008892.hg.1	11.65	13.55	-3.71	0.0002	0.7404	LPAR6	lysophosphatidic acid receptor 6	Multiple_Complex		TC1400010450.hg.1	5.15	12.73	-192.25	3.05e-10	4.6e-06			NonCoding		TC1400010454.hg.1	6.5	9.24	-6.64	1.24e-07	0.0014	AC246787.5		Precursor_microRNA
	TC1300007156.hg.1	4.37	6.07	-3.27	2.32e-06	0.0199	klarsheybu	Transcript Identified by AceView	Unassigned		TC1600009179.hg.1	5.28	6.47	-2.27	0.0002	0.5707			NonCoding		TC0200015977.hg.1	4.97	6.07	-2.14	0.0002	0.7404	spoyswuby	Transcript Identified by AceView	Coding		TC1400010454.hg.1	6.5	10.49	-15.82	3.95e-10	4.88e-06	AC246787.5		Precursor_microRNA		TC1400010455.hg.1	6.5	9.24	-6.64	1.24e-07	0.0014	AC246787.3		Precursor_microRNA
	TC1200007933.hg.1	5.89	7.83	-3.84	2.34e-06	0.0199			NonCoding		TC0600012501.hg.1	4.16	5.37	-2.32	0.0002	0.5763			NonCoding		TC0300013146.hg.1	12.57	15.64	-8.42	0.0002	0.7404	TNFSF10	tumor necrosis factor (ligand) superfamily, member 10	Multiple_Complex		TC1400010455.hg.1	6.5	10.49	-15.82	3.95e-10	4.88e-06	AC246787.3		Precursor_microRNA		TC0500012631.hg.1	4.24	6.91	-6.39	1.42e-07	0.0015	EBF1	early B-cell factor 1	Multiple_Complex
	TC0500011583.hg.1	6.25	7.98	-3.32	2.97e-06	0.0199	saneme	Transcript Identified by AceView	Coding		TC0900009749.hg.1	10.51	11.61	-2.14	0.0003	0.5864	AL157830.1		Precursor_microRNA		TC0200014610.hg.1	11.73	12.76	-2.04	0.0003	0.7404	NMI	N-myc (and STAT) interactor	Multiple_Complex		TC1400010453.hg.1	7.97	11.09	-8.68	5.24e-10	5.93e-06	MIR4539	microRNA 4539	Precursor_microRNA		TC0300010632.hg.1	4.88	7.69	-7.01	1.54e-07	0.0015	OSBPL10	oxysterol binding protein-like 10	Multiple_Complex
	TC1700010263.hg.1	4.82	6.5	-3.22	3.18e-06	0.0199	vawwybu	Transcript Identified by AceView	Unassigned		TC0800012149.hg.1	5.25	6.47	-2.33	0.0005	0.5864	noywoyby	Transcript Identified by AceView	Unassigned		TC0300012191.hg.1	11.84	13.33	-2.8	0.0003	0.7404	PARP9	poly(ADP-ribose) polymerase family member 9	Multiple_Complex		TC1600009918.hg.1	7.86	9.71	-3.6	6.18e-10	6.45e-06	sharsmer	Transcript Identified by AceView	Unassigned		TC0600009844.hg.1	4.82	6.71	-3.7	2.08e-07	0.0019	RP11-136K14.1	putative novel transcript	NonCoding
	TC0600009793.hg.1	7.54	8.76	-2.33	3.43e-06	0.0199	korfly	Transcript Identified by AceView	Unassigned		TC0800008789.hg.1	4.83	5.95	-2.17	0.0005	0.5864	duvoyby	Transcript Identified by AceView	Unassigned		TC0900006543.hg.1	5.56	7.45	-3.7	0.0003	0.7404	MTCO2P11	MT-CO2 pseudogene 11 [Source:HGNC Symbol;Acc:HGNC:52027]	Multiple_Complex		TC0300009867.hg.1	5.94	7.65	-3.27	2.17e-09	2.11e-05			NonCoding		TC1100007771.hg.1	5.96	9.41	-10.92	2.43e-07	0.0021	MS4A1	membrane-spanning 4-domains, subfamily A, member 1	Multiple_Complex
	TC0200007836.hg.1	4.73	6.21	-2.79	3.54e-06	0.0199			NonCoding		TC0600011810.hg.1	5.95	6.97	-2.03	0.0006	0.5864	fyspybu	Transcript Identified by AceView	Coding		TC0900009476.hg.1	5.05	6.64	-3.01	0.0004	0.7404	talo	Transcript Identified by AceView	Unassigned		TC0100006938.hg.1	7.7	10.25	-5.85	2.74e-09	2.48e-05	kleeleebo	Transcript Identified by AceView	Unassigned		TC1400008507.hg.1	4.8	9.45	-25.1	3.51e-07	0.0026			NonCoding
	TC1000008877.hg.1	4.49	5.67	-2.27	3.66e-06	0.0199	roysho	Transcript Identified by AceView	Unassigned		TC1200007257.hg.1	5.64	6.9	-2.4	0.0007	0.6157			NonCoding		TC2100007208.hg.1	12.91	15.14	-4.69	0.0004	0.7404	MX1	MX dynamin-like GTPase 1	Multiple_Complex		TC1400010438.hg.1	7.43	11.08	-12.51	4.6e-09	3.9e-05	AL928742.1		Precursor_microRNA		TC0500012633.hg.1	3.82	5.64	-3.53	5.94e-07	0.0042	speeskarby	Transcript Identified by AceView	Unassigned
	TC1300008079.hg.1	5.52	6.6	-2.1	3.95e-06	0.0199			NonCoding		TC0200009974.hg.1	5.61	6.72	-2.15	0.0008	0.6157	swarfeebu	Transcript Identified by AceView	Unassigned		TC0100010244.hg.1	14.46	16.03	-2.97	0.0004	0.7404	IFI16	interferon, gamma-inducible protein 16	Multiple_Complex		TC1100007771.hg.1	5.96	11.42	-43.93	5.24e-09	4.19e-05	MS4A1	membrane-spanning 4-domains, subfamily A, member 1	Multiple_Complex		TC0300013859.hg.1	6.03	8.09	-4.18	6.16e-07	0.0042	CD200	CD200 molecule	Multiple_Complex
	TC1500007241.hg.1	7.06	8.59	-2.89	4.71e-06	0.0228	RP11-56B16.6	novel transcript	NonCoding		TC0700009101.hg.1	3.34	4.36	-2.02	0.0008	0.6157	pyflawbu	Transcript Identified by AceView	Unassigned		TC0900006539.hg.1	6.93	8.81	-3.67	0.0004	0.7404	JAK2	Memczak2013 ALT_ACCEPTOR, ALT_DONOR, coding, INTERNAL, intronic best transcript NM_004972	NonCoding		TC1400010460.hg.1	5.8	8.97	-8.98	5.82e-09	4.39e-05	MIR4537	microRNA 4537	Precursor_microRNA		TC1400010453.hg.1	7.97	9.97	-4	8.61e-07	0.0056	MIR4539	microRNA 4539	Precursor_microRNA
	TC0600007904.hg.1	4.62	6.16	-2.92	5.96e-06	0.0261	snojaw	Transcript Identified by AceView	Coding		TC1300007156.hg.1	4.37	5.47	-2.15	0.001	0.6157	klarsheybu	Transcript Identified by AceView	Unassigned		TC0500011419.hg.1	4.63	5.91	-2.42	0.0004	0.7404	seejoy	Transcript Identified by AceView	Unassigned		TC0400012828.hg.1	7.51	11.27	-13.56	1.3e-08	8.85e-05	BANK1	B-cell scaffold protein with ankyrin repeats 1	Multiple_Complex		TC1200010284.hg.1	5.41	6.94	-2.89	1.07e-06	0.0066	DENND5B	DENN/MADD domain containing 5B	Multiple_Complex
	TC1100011844.hg.1	7.55	9.16	-3.04	6.92e-06	0.0286	fomorby	Transcript Identified by AceView	Unassigned		TC0500008440.hg.1	6.17	7.73	-2.96	0.001	0.6157	wawslawby	Transcript Identified by AceView	Unassigned		TC0200011026.hg.1	4.38	6.16	-3.44	0.0004	0.7404	speygoybo	Transcript Identified by AceView	Unassigned		TC1400010459.hg.1	5.96	9.12	-8.98	1.82e-08	0.0001	MIR4537	microRNA 4537	Precursor_microRNA		TC1400010460.hg.1	5.8	7.57	-3.4	1.82e-06	0.0107	MIR4537	microRNA 4537	Precursor_microRNA
	TC0300009204.hg.1	7.06	9.02	-3.88	6.94e-06	0.0286	sneyfobu	Transcript Identified by AceView	Unassigned		TC1900011419.hg.1	5.03	6.06	-2.04	0.0012	0.6157			NonCoding		TC0700013046.hg.1	3.8	5	-2.3	0.0005	0.7404	choyzeeby	Transcript Identified by AceView	Multiple_Complex		TC0400011879.hg.1	4.37	5.38	-2.02	1.82e-08	0.0001			NonCoding		TC1400008491.hg.1	7.35	10.31	-7.78	3.9e-06	0.0213			NonCoding
	TC1500007338.hg.1	5.33	7.07	-3.34	7.54e-06	0.0292	meezo	Transcript Identified by AceView	Unassigned		TC0300012007.hg.1	7.03	9.29	-4.77	0.0014	0.6157	CD200R1	CD200 receptor 1	Coding		TC0100015644.hg.1	7.42	8.92	-2.83	0.0005	0.7404			NonCoding		TC1400010437.hg.1	8.77	11.51	-6.71	1.89e-08	0.0001			NonCoding		TC1100008788.hg.1	14.18	15.59	-2.65	3.92e-06	0.0213	SCARNA9	small Cajal body-specific RNA 9	Multiple_Complex
	TC0900008204.hg.1	6.26	7.71	-2.73	7.93e-06	0.0293	blarlo	Transcript Identified by AceView	Unassigned		TC1500007338.hg.1	5.33	6.61	-2.43	0.0014	0.6157	meezo	Transcript Identified by AceView	Unassigned		TC2200006545.hg.1	5.06	6.11	-2.06	0.0005	0.7404	chadoy	Transcript Identified by AceView	Coding		TC1200010473.hg.1	4.56	5.82	-2.4	2.18e-08	0.0001	AC107018.1		Precursor_microRNA		TC0400012828.hg.1	7.51	9.62	-4.32	4.25e-06	0.0221	BANK1	B-cell scaffold protein with ankyrin repeats 1	Multiple_Complex
	TC1100008056.hg.1	6.11	7.59	-2.78	8.25e-06	0.0293	parchey	Transcript Identified by AceView	Coding		TC0500010852.hg.1	3.78	4.92	-2.21	0.0015	0.6244	kuflu	Transcript Identified by AceView	Unassigned		TC0900012197.hg.1	6.19	4.64	2.94	0.0006	0.7796	PTGDS	prostaglandin D2 synthase 21kDa (brain)	Multiple_Complex		TC0700007387.hg.1	8.04	9.48	-2.71	2.34e-08	0.0001	seeleyby	Transcript Identified by AceView	Coding		TC1300009153.hg.1	13.15	14.2	-2.07	4.42e-06	0.0221	AL356253.1		Precursor_microRNA
	TC2000009207.hg.1	6.2	7.53	-2.51	8.41e-06	0.0293	charbaw	Transcript Identified by AceView	Coding		TC0800011811.hg.1	4.72	5.81	-2.13	0.0016	0.6301			NonCoding		TC0600007061.hg.1	9.9	8.57	2.5	0.0006	0.8103	zarfleyby	Transcript Identified by AceView	Unassigned		TC1200011191.hg.1	6.24	7.68	-2.71	2.4e-08	0.0001	SNORA70G	small nucleolar RNA, H/ACA box 70G	Small_RNA		TC1600007392.hg.1	8.18	9.92	-3.34	4.9e-06	0.0221	SNX29P2; SNX29P1	sorting nexin 29 pseudogene 2; sorting nexin 29 pseudogene 1	Multiple_Complex
	TC2000008589.hg.1	5.62	7.1	-2.79	8.86e-06	0.0293			NonCoding		TC1500007391.hg.1	6.08	7.09	-2.01	0.0018	0.651	rarzo	Transcript Identified by AceView	Unassigned		TC1100008485.hg.1	5.91	7.12	-2.31	0.0007	0.82	dymerby	Transcript Identified by AceView	Unassigned		TC0600009844.hg.1	4.82	6.72	-3.74	2.42e-08	0.0001	RP11-136K14.1	putative novel transcript	NonCoding		TC1900006715.hg.1	10.77	12.51	-3.35	5.04e-06	0.0221			NonCoding
	TC0300009211.hg.1	8.72	11.28	-5.88	1.03e-05	0.0301	speefarbu	Transcript Identified by AceView	Unassigned		TC0500007918.hg.1	9.28	10.74	-2.74	0.0019	0.651			NonCoding		TC1100009486.hg.1	7.06	8.9	-3.59	0.0007	0.82			NonCoding		TC1300009733.hg.1	4.84	6.32	-2.79	3.22e-08	0.0002	MIR1267	microRNA 1267	Precursor_microRNA		TC1400010438.hg.1	7.43	9.62	-4.56	5.51e-06	0.0234	AL928742.1		Precursor_microRNA
	TC0900010086.hg.1	4.8	6.24	-2.71	1.07e-05	0.0301	gloyvarbu	Transcript Identified by AceView	NonCoding		TC0400006951.hg.1	12.13	10.76	2.59	0.0019	0.6566	CD38	CD38 molecule	Multiple_Complex		TC0700011796.hg.1	12.79	14	-2.31	0.0007	0.82	SAMD9	sterile alpha motif domain containing 9	Coding		TC0800006746.hg.1	6.46	8.51	-4.12	3.87e-08	0.0002	BLK	BLK proto-oncogene, Src family tyrosine kinase	Multiple_Complex		TC1600007154.hg.1	7.57	9.33	-3.37	6.02e-06	0.0243	SNX29P1	sorting nexin 29 pseudogene 1	Multiple_Complex
	TC1700007305.hg.1	5.69	6.77	-2.1	1.09e-05	0.0301			NonCoding		TC0300009209.hg.1	7.12	8.27	-2.21	0.0021	0.6766	werfarbu	Transcript Identified by AceView	Unassigned		TC0100010385.hg.1	6.04	4.55	2.81	0.0009	0.8209			NonCoding		TC0200013622.hg.1	4.56	6.32	-3.38	4.12e-08	0.0002	chujybu	Transcript Identified by AceView	Unassigned		TC0700008751.hg.1	13.15	14.27	-2.18	6.57e-06	0.0249	AC004492.1		Precursor_microRNA
	TC1000009895.hg.1	6.73	8.2	-2.76	1.1e-05	0.0301	soshy	Transcript Identified by AceView	Unassigned		TC1500009640.hg.1	4.83	5.85	-2.03	0.0021	0.6766	plerdarby	Transcript Identified by AceView	Coding		TC0600011669.hg.1	8.05	6.19	3.62	0.001	0.8209	skargluby	Transcript Identified by AceView	Multiple_Complex		TC0600013151.hg.1	13.41	14.6	-2.28	4.31e-08	0.0002			NonCoding		TC1400010459.hg.1	5.96	7.88	-3.79	7.81e-06	0.0278	MIR4537	microRNA 4537	Precursor_microRNA
	TC0400011447.hg.1	4.98	6.36	-2.61	1.13e-05	0.0301			NonCoding		TC0500011583.hg.1	6.25	7.28	-2.04	0.0022	0.6808	saneme	Transcript Identified by AceView	Coding		TC2100006442.hg.1	9.12	7.27	3.61	0.001	0.8209	SIK1	salt-inducible kinase 1	Multiple_Complex		TC1400010457.hg.1	8.26	9.3	-2.06	4.48e-08	0.0002	AC246787.1		Precursor_microRNA		TC1300010037.hg.1	5.39	7.11	-3.29	8.97e-06	0.0278	KIAA0226L	KIAA0226-like	Multiple_Complex
	TC0500006813.hg.1	4.9	5.96	-2.07	1.13e-05	0.0301	dastuby	Transcript Identified by AceView	Unassigned		TC0500008441.hg.1	7.52	8.75	-2.35	0.0024	0.6925	skarflaw	Transcript Identified by AceView	Coding		TC1100006701.hg.1	7.99	9.3	-2.48	0.0011	0.8209	TRIM22andOR56B1andOR52N3P	Transcript Identified by AceView, Entrez Gene ID(s) 81251; 387748; 10346	Unassigned		TC0200014791.hg.1	5.5	6.82	-2.49	5.72e-08	0.0002	voykla	Transcript Identified by AceView	Coding		TC1400007058.hg.1	13.53	14.78	-2.38	9.33e-06	0.0278	AL079306.1		Precursor_microRNA
	TC2100008046.hg.1	7.04	9.14	-4.29	1.13e-05	0.0301	morsey	Transcript Identified by AceView	Unassigned		TC0500010430.hg.1	5.57	6.68	-2.16	0.0026	0.7004	MIR579	microRNA 579	Precursor_microRNA		TC0900006541.hg.1	8.41	9.76	-2.55	0.0013	0.8209	MTND1P11	mitochondrially encoded NADH:ubiquinone oxidoreductase core subunit 1 pseudogene 11 [Source:HGNC Symbol;Acc:HGNC:42060]	Multiple_Complex		TC0600009845.hg.1	4.4	6.99	-6.03	6.79e-08	0.0003	humume	Transcript Identified by AceView	Unassigned		TC1900007850.hg.1	6.14	10.03	-14.77	9.73e-06	0.0278	CD22; MIR5196	CD22 molecule; microRNA 5196	Multiple_Complex
	TC0500008442.hg.1	6.21	8.12	-3.75	1.13e-05	0.0301			NonCoding		TC1700009880.hg.1	6.64	7.87	-2.35	0.0026	0.7004	CTC-529I10.1	novel transcript, antisense to TTC19	NonCoding		TC0900006540.hg.1	5.94	6.99	-2.08	0.0013	0.8209	MTND6P5	mitochondrially encoded NADH:ubiquinone oxidoreductase core subunit 6 pseudogene 5 [Source:HGNC Symbol;Acc:HGNC:39468]	Multiple_Complex		TC2000007623.hg.1	9.9	11.69	-3.47	6.85e-08	0.0003			NonCoding		TC1600011011.hg.1	12.08	13.21	-2.19	9.76e-06	0.0278	AC024590.1		Precursor_microRNA
	TC0300009867.hg.1	6.37	7.65	-2.43	1.16e-05	0.0302			NonCoding		TC0500008438.hg.1	7.69	9.3	-3.06	0.0029	0.7143	teyslawby	Transcript Identified by AceView	Coding		TC0100012764.hg.1	5.11	6.65	-2.91	0.0013	0.8209	gomabo	Transcript Identified by AceView	Unassigned		TC0700010729.hg.1	7.9	9.05	-2.22	7.28e-08	0.0003	hasumu	Transcript Identified by AceView	Coding		TC1400010437.hg.1	8.77	10.85	-4.24	1e-05	0.0278			NonCoding
	TC1600007241.hg.1	6.78	8.64	-3.63	1.24e-05	0.0314			NonCoding		TC1400006640.hg.1	9.21	10.54	-2.52	0.0032	0.7285	TRAJ16	T cell receptor alpha joining 16	Coding		TC1900010706.hg.1	10.37	6.85	11.51	0.0014	0.8209	SERTAD1	SERTA domain containing 1	Multiple_Complex		TC0700007183.hg.1	6.81	8.24	-2.69	8.2e-08	0.0003	cherja	Transcript Identified by AceView	Coding		TC0X00008884.hg.1	11.65	10.53	2.17	1.06e-05	0.0278	VAMP7	vesicle associated membrane protein 7	Multiple_Complex
	TC0300009816.hg.1	4.81	6.09	-2.44	1.29e-05	0.0314	mamera	Transcript Identified by AceView	Coding		TC0100012764.hg.1	5.11	6.29	-2.26	0.0033	0.7294	gomabo	Transcript Identified by AceView	Unassigned		TC0100017074.hg.1	3.87	4.88	-2.02	0.0014	0.8209			NonCoding		TC0400011169.hg.1	6.74	8.66	-3.8	9.29e-08	0.0003	zeeko	Transcript Identified by AceView	Unassigned		TC0300010827.hg.1	6.63	7.68	-2.07	1.1e-05	0.0278	rarfawbo	Transcript Identified by AceView	Coding
	TC0100012762.hg.1	4.94	6.65	-3.27	1.31e-05	0.0314	slernobu	Transcript Identified by AceView	Unassigned		TC2100006442.hg.1	9.12	7.47	3.14	0.0033	0.7294	SIK1	salt-inducible kinase 1	Multiple_Complex		TC0700011791.hg.1	4.28	5.71	-2.69	0.0014	0.8209			NonCoding		TC0500012634.hg.1	4.04	5.61	-2.97	1.01e-07	0.0003	jysteeby	Transcript Identified by AceView	Unassigned		TC1400008506.hg.1	6.83	9.63	-6.96	1.16e-05	0.0287			NonCoding
	TC1000010029.hg.1	7.56	9.31	-3.36	1.35e-05	0.0314	shoyshy	Transcript Identified by AceView	Unassigned		TC2200008724.hg.1	7.26	6.21	2.06	0.0035	0.734	APOBEC3B-AS1	APOBEC3B antisense RNA 1	NonCoding		TC0200016402.hg.1	9.06	11.59	-5.79	0.0014	0.8209	RSAD2	radical S-adenosyl methionine domain containing 2	Multiple_Complex		TC1300008498.hg.1	5.43	7.13	-3.26	1.06e-07	0.0003			NonCoding		TC0600007911.hg.1	6.7	8.06	-2.57	1.33e-05	0.0308	SNORD45	Small nucleolar RNA SNORD45 [Source:RFAM;Acc:RF00279]	Small_RNA
	TC0700008107.hg.1	6.78	8.07	-2.45	1.36e-05	0.0314	klorpla	Transcript Identified by AceView	Unassigned		TC0300012246.hg.1	5.89	7.09	-2.3	0.0036	0.736			NonCoding		TC1000008400.hg.1	8.09	11.03	-7.7	0.0015	0.8209	IFIT1	interferon-induced protein with tetratricopeptide repeats 1	Coding		TC1600008257.hg.1	4.89	6.41	-2.86	1.28e-07	0.0004	glarry	Transcript Identified by AceView	Unassigned		TC1800008051.hg.1	9.1	10.15	-2.07	1.34e-05	0.0308	AP005271.1		Precursor_microRNA
	TC1700009880.hg.1	6.64	8.26	-3.08	1.43e-05	0.0323	CTC-529I10.1	novel transcript, antisense to TTC19	NonCoding		TC0400011646.hg.1	6.98	8.29	-2.48	0.004	0.7455	smusnawby	Transcript Identified by AceView	Coding		TC0900006544.hg.1	7.56	9.34	-3.42	0.0015	0.8209	MTATP6P11	mitochondrially encoded ATP synthase 6 pseudogene 11 [Source:HGNC Symbol;Acc:HGNC:52057]	Multiple_Complex		TC0600013607.hg.1	6.72	7.75	-2.05	1.38e-07	0.0004	AL121967.1		Precursor_microRNA		TC0100006938.hg.1	7.7	9.88	-4.55	1.34e-05	0.0308	kleeleebo	Transcript Identified by AceView	Unassigned
	TC2100008048.hg.1	7.51	9.22	-3.28	1.52e-05	0.0332	rutaw	Transcript Identified by AceView	Unassigned		TC1700008542.hg.1	9.54	10.75	-2.32	0.004	0.748			NonCoding		TC0400006439.hg.1	4.15	5.34	-2.29	0.0015	0.8209	blarfley	Transcript Identified by AceView	Coding		TC1400008507.hg.1	4.8	9.83	-32.61	1.43e-07	0.0004			NonCoding		TC0X00007797.hg.1	6.64	7.9	-2.39	1.64e-05	0.0331	SNORD45	Small nucleolar RNA SNORD45 [Source:RFAM;Acc:RF00279]	Small_RNA
	TC1600007242.hg.1	8.57	10.1	-2.91	1.66e-05	0.0338	spawsny	Transcript Identified by AceView	Coding		TC1000006769.hg.1	10.67	11.98	-2.47	0.0041	0.7516			NonCoding		TC1300006873.hg.1	5.97	4.9	2.09	0.0015	0.8209			NonCoding		TC0800010015.hg.1	10.1	12.03	-3.8	1.45e-07	0.0004			NonCoding		TC1700006647.hg.1	5.5	6.88	-2.6	1.71e-05	0.0336	lywaw	Transcript Identified by AceView	Coding
	TC1300007831.hg.1	6.88	8.75	-3.66	1.66e-05	0.0338	sherzoy	Transcript Identified by AceView	Coding		TC0300012066.hg.1	5.12	6.38	-2.4	0.0042	0.7516	AC069063.1	Uncharacterized protein [Source:UniProtKB/TrEMBL;Acc:A0A096LPA5]	Coding		TC0500009707.hg.1	6.48	5.45	2.04	0.0017	0.8209	SQSTM1	Transcript Identified by AceView, Entrez Gene ID(s) 8878	Unassigned		TC0700012144.hg.1	4.78	5.92	-2.2	1.59e-07	0.0004			NonCoding		TC0400010066.hg.1	12.17	13.2	-2.05	1.83e-05	0.0349	AC097452.1		Precursor_microRNA
	TC0200013740.hg.1	11.25	12.26	-2.01	1.66e-05	0.0338	AC010884.2		Precursor_microRNA		TC0X00010155.hg.1	12.24	13.27	-2.04	0.0042	0.7519	ITM2A	integral membrane protein 2A	Multiple_Complex		TC0100008977.hg.1	8.57	10.47	-3.73	0.0017	0.8209	GBP1P1	guanylate binding protein 1, interferon-inducible pseudogene 1	Multiple_Complex		TC0300010827.hg.1	6.63	7.64	-2.02	1.77e-07	0.0004	rarfawbo	Transcript Identified by AceView	Coding		TC0600009845.hg.1	4.4	6.07	-3.18	1.86e-05	0.0349	humume	Transcript Identified by AceView	Unassigned
	TC1100012044.hg.1	8.35	9.97	-3.06	1.72e-05	0.0338	sheyfaw	Transcript Identified by AceView	Unassigned		TC0100014158.hg.1	5.22	6.23	-2.01	0.0044	0.7548	smorboy	Transcript Identified by AceView	Unassigned		TC1300007156.hg.1	4.37	5.49	-2.19	0.0017	0.8209	klarsheybu	Transcript Identified by AceView	Unassigned		TC0300012541.hg.1	7.18	8.63	-2.73	1.78e-07	0.0004	zeedybu	Transcript Identified by AceView	Unassigned		TC2200009208.hg.1	5.52	7	-2.8	1.88e-05	0.0349	IGLV7-46; IGLV1-44; IGLV7-43; IGLV5-45	immunoglobulin lambda variable 7-46 (gene/pseudogene); immunoglobulin lambda variable 1-44; immunoglobulin lambda variable 7-43; immunoglobulin lambda variable 5-45	Multiple_Complex
	TC0600006799.hg.1	4.65	6.42	-3.41	1.76e-05	0.0338	floyklorby	Transcript Identified by AceView	Unassigned		TC1400007371.hg.1	5.26	6.3	-2.05	0.0045	0.757	pypo	Transcript Identified by AceView	Unassigned		TC0300012246.hg.1	5.89	7.15	-2.4	0.0019	0.8209			NonCoding		TC1400010458.hg.1	7.93	9.48	-2.92	1.79e-07	0.0004			NonCoding		TC1900009325.hg.1	11.76	10.37	2.62	2.03e-05	0.0373	MAP2K2	mitogen-activated protein kinase kinase 2	Multiple_Complex
	TC1300009733.hg.1	5.19	6.32	-2.19	1.81e-05	0.0338	MIR1267	microRNA 1267	Precursor_microRNA		TC1100008438.hg.1	4.06	5.07	-2.02	0.0046	0.7614	RN7SL239P	RNA, 7SL, cytoplasmic 239, pseudogene [Source:HGNC Symbol;Acc:HGNC:46255]	NonCoding		TC1200007652.hg.1	11.44	9.52	3.8	0.002	0.8209	GRASP	GRP1 (general receptor for phosphoinositides 1)-associated scaffold protein	Multiple_Complex		TC0600014219.hg.1	7.83	9.55	-3.29	1.8e-07	0.0004			NonCoding		TC1100011227.hg.1	12.7	13.92	-2.33	2.16e-05	0.0388	MALAT1	Metastasis-associated lung adenocarcinoma transcript 1 [Source:UniProtKB/Swiss-Prot;Acc:Q9UHZ2]	Multiple_Complex
	TC0100015025.hg.1	5.27	6.36	-2.13	1.82e-05	0.0338	DPYD-IT1; RP11-359C24.1	DPYD intronic transcript 1 (non-protein coding) [Source:HGNC Symbol;Acc:HGNC:41326]; putative novel transcript; DPYD intronic transcript 1 [Source:HGNC Symbol;Acc:HGNC:41326]	NonCoding		TC1400006642.hg.1	7.09	8.36	-2.4	0.0046	0.7614	TRAJ13	T cell receptor alpha joining 13	Multiple_Complex		TC0100014852.hg.1	9.92	11.83	-3.76	0.0021	0.8209	GBP1	guanylate binding protein 1, interferon-inducible	Multiple_Complex		TC0500008481.hg.1	7.03	8.19	-2.23	1.82e-07	0.0004	sleyslawby	Transcript Identified by AceView	Unassigned		TC0900011407.hg.1	7.48	4.83	6.28	2.17e-05	0.0388	GGTA1P	glycoprotein, alpha-galactosyltransferase 1 pseudogene	Multiple_Complex
	TC0200014094.hg.1	4.62	6.2	-2.98	1.82e-05	0.0338	yanemo	Transcript Identified by AceView	Unassigned		TC1500007066.hg.1	12.33	11.1	2.34	0.0047	0.7614	PDIA3P2	protein disulfide isomerase family A member 3 pseudogene 2 [Source:HGNC Symbol;Acc:HGNC:49403]	Multiple_Complex		TC2200008036.hg.1	6.54	8.78	-4.74	0.0021	0.8209	USP41	ubiquitin specific peptidase 41	Multiple_Complex		TC1400009199.hg.1	4.65	6.39	-3.33	1.95e-07	0.0004	spupu	Transcript Identified by AceView	Unassigned		TC0200013461.hg.1	7.06	9.01	-3.86	2.34e-05	0.0398	AC103563.5		Multiple_Complex
	TC0600010926.hg.1	4.44	5.89	-2.73	1.82e-05	0.0338	blerfleyby	Transcript Identified by AceView	Coding		TC0700008109.hg.1	5.72	6.9	-2.27	0.0051	0.7614	jeesmeebu	Transcript Identified by AceView	Unassigned		TC0300010711.hg.1	4.35	5.65	-2.47	0.0021	0.8209			NonCoding		TC0700011422.hg.1	8.68	10.1	-2.68	1.99e-07	0.0004	AC069280.1		Precursor_microRNA		TC1400010498.hg.1	3.76	7.44	-12.78	2.39e-05	0.04	IGHV4-31	immunoglobulin heavy variable 4-31	Multiple_Complex
	TC1100011845.hg.1	9.32	10.78	-2.74	2e-05	0.034	jerglerbu	Transcript Identified by AceView	Unassigned		TC0800010752.hg.1	5.51	6.7	-2.29	0.0054	0.7647	jarbla	Transcript Identified by AceView	Unassigned		TC0900006542.hg.1	6.25	8.3	-4.14	0.0021	0.8209	MTCO1P11	MT-CO1 pseudogene 11 [Source:HGNC Symbol;Acc:HGNC:52013]	Multiple_Complex		TC0500012639.hg.1	4.48	5.66	-2.26	2.05e-07	0.0004	rorflee	Transcript Identified by AceView	Unassigned		TSUnmapped00000934.hg.1	5.79	6.81	-2.03	2.47e-05	0.0409			NonCoding
	TC0200008998.hg.1	5.22	6.7	-2.77	2.04e-05	0.034			NonCoding		TC1100012042.hg.1	6.16	7.42	-2.4	0.0055	0.7647	leemaw	Transcript Identified by AceView	Unassigned		TC0500011420.hg.1	5.15	6.74	-3.01	0.0022	0.8209	charsmeybu	Transcript Identified by AceView	Unassigned		TC1400010445.hg.1	9.26	11.38	-4.33	2.05e-07	0.0004	AL901608.1		Precursor_microRNA		TC0600007826.hg.1	5.12	6.96	-3.59	2.74e-05	0.0438	perspabu	Transcript Identified by AceView	Coding
	TC1900007992.hg.1	4.98	6.31	-2.51	2.08e-05	0.034	reture	Transcript Identified by AceView	Coding		TC0700010942.hg.1	8.47	7.05	2.68	0.0056	0.7647	SNORA9; SNHG15	small nucleolar RNA, H/ACA box 9; small nucleolar RNA host gene 15	Multiple_Complex		TC0400011840.hg.1	5.79	7.1	-2.47	0.0022	0.8209	bawswarby	Transcript Identified by AceView	Coding		TC1300009812.hg.1	6.89	8.5	-3.07	2.05e-07	0.0004	ANKRD10-IT1; RP11-365P13.4	ANKRD10 intronic transcript 1 (non-protein coding) [Source:HGNC Symbol;Acc:HGNC:39891]; novel transcript, sense intronic to ANKRD10; ANKRD10 intronic transcript 1 [Source:HGNC Symbol;Acc:HGNC:39891]	NonCoding		TC2000009207.hg.1	6.23	7.48	-2.37	2.97e-05	0.0459	charbaw	Transcript Identified by AceView	Coding
	TC0600013672.hg.1	4.18	5.51	-2.52	2.1e-05	0.034	wystaby	Transcript Identified by AceView	Unassigned		TC2200008832.hg.1	8.18	7.12	2.08	0.0059	0.7652	DESI1	desumoylating isopeptidase 1	Multiple_Complex		TC0900006808.hg.1	5.93	7.4	-2.78	0.0022	0.8209	RP11-70L8.5	TEC	Unassigned		TC0200014796.hg.1	3.26	4.93	-3.2	2.18e-07	0.0005	kynorbo	Transcript Identified by AceView	Coding		TC1400010458.hg.1	7.93	8.99	-2.09	3.13e-05	0.0477			NonCoding
	TC1100012042.hg.1	6.16	8.17	-4.05	2.13e-05	0.034	leemaw	Transcript Identified by AceView	Unassigned		TC1300007836.hg.1	6.9	8.05	-2.22	0.0062	0.7714	jydeeby	Transcript Identified by AceView	Unassigned		TC0X00007746.hg.1	3.78	5.05	-2.4	0.0023	0.8209			NonCoding		TC0300007404.hg.1	4.63	5.83	-2.31	2.19e-07	0.0005	dawverbo	Transcript Identified by AceView	Unassigned		TC0700010193.hg.1	5.82	7.19	-2.59	3.18e-05	0.0477	Y_RNA	Y RNA [Source:RFAM;Acc:RF00019]	NonCoding
	TC0X00008717.hg.1	4.78	6.66	-3.68	2.16e-05	0.0341	kormar	Transcript Identified by AceView	Unassigned		TC1700010896.hg.1	5.75	6.9	-2.22	0.0064	0.7714	sworwaw	Transcript Identified by AceView	Unassigned		TC1700011303.hg.1	8.8	10.39	-3.01	0.0023	0.8209	AC005702.2		Precursor_microRNA		TC0400008258.hg.1	4.47	7.58	-8.66	2.25e-07	0.0005	MTND5P5	mitochondrially encoded NADH:ubiquinone oxidoreductase core subunit 5 pseudogene 5 [Source:HGNC Symbol;Acc:HGNC:42307]	Multiple_Complex		TC1000008076.hg.1	5.94	7.08	-2.22	3.66e-05	0.0513	spawsha	Transcript Identified by AceView	Unassigned
	TC0100007941.hg.1	5.75	7.4	-3.13	2.34e-05	0.0354	vawpubu	Transcript Identified by AceView	Coding		TC0600012500.hg.1	7.44	8.48	-2.05	0.0065	0.7714	glerglobu	Transcript Identified by AceView	Unassigned		TC0100010389.hg.1	6.99	8.33	-2.52	0.0023	0.8209	HSD17B7	hydroxysteroid (17-beta) dehydrogenase 7	Multiple_Complex		TC0600009846.hg.1	4.33	6.2	-3.66	2.28e-07	0.0005	humume	Transcript Identified by AceView	Coding		TC2000007520.hg.1	5.52	6.7	-2.26	3.86e-05	0.0529			NonCoding
	TC1400007692.hg.1	4.83	5.88	-2.08	2.43e-05	0.0354			NonCoding		TC0600011070.hg.1	5.66	6.72	-2.08	0.0069	0.7714	RP1-30M3.5	novel transcript antisense to ACOT13	NonCoding		TC0100011368.hg.1	4.4	5.55	-2.22	0.0023	0.8209	skeyzerbo	Transcript Identified by AceView	Unassigned		TC0100017669.hg.1	4.95	6.48	-2.89	2.44e-07	0.0005	myplo	Transcript Identified by AceView	Unassigned		TC0900009749.hg.1	10.56	11.61	-2.07	3.97e-05	0.0539	AL157830.1		Precursor_microRNA
	TC0100008876.hg.1	6.27	7.48	-2.31	2.44e-05	0.0354	AL450063.1		Precursor_microRNA		TC0400008030.hg.1	7.44	6.29	2.23	0.0069	0.7714	ARHGAP24	Rho GTPase activating protein 24	Multiple_Complex		TC0100016631.hg.1	6.91	5.41	2.82	0.0024	0.8209	RGS16	regulator of G-protein signaling 16	Coding		TC0200012152.hg.1	6.34	7.65	-2.46	2.6e-07	0.0005	AC073255.1		Precursor_microRNA		TC0X00009096.hg.1	13.11	11.62	2.81	4.26e-05	0.0559	GPX1P1	glutathione peroxidase pseudogene 1 [Source:HGNC Symbol;Acc:HGNC:4560]	Pseudogene
	TC1000007529.hg.1	6.52	7.73	-2.32	2.48e-05	0.0354	katero	Transcript Identified by AceView	Coding		TC0600007828.hg.1	6.54	7.68	-2.2	0.007	0.7714	labloy	Transcript Identified by AceView	Unassigned		TC0900009274.hg.1	13.23	12.01	2.32	0.0025	0.8209	TUBB4B	tubulin, beta 4B class IVb	Multiple_Complex		TC1400010456.hg.1	6.46	7.71	-2.38	2.61e-07	0.0005	MIR4538	microRNA 4538	Multiple_Complex		TC1200011191.hg.1	6.24	7.26	-2.03	4.32e-05	0.0559	SNORA70G	small nucleolar RNA, H/ACA box 70G	Small_RNA
	TC1200012042.hg.1	5.12	6.27	-2.23	2.48e-05	0.0354	gargoyby	Transcript Identified by AceView	Coding		TC0100015755.hg.1	5.28	6.4	-2.19	0.007	0.7714	deepybu	Transcript Identified by AceView	Coding		TC2100008297.hg.1	12.15	9.35	6.94	0.0025	0.8209	SIK1	salt-inducible kinase 1	Multiple_Complex		TC1000011335.hg.1	5.9	7.59	-3.23	2.65e-07	0.0005	smytarbo	Transcript Identified by AceView	Unassigned		TC1700009378.hg.1	11.46	10.42	2.06	4.33e-05	0.0559	PITPNA	phosphatidylinositol transfer protein, alpha	Multiple_Complex
	TC0400012358.hg.1	7.54	8.79	-2.38	2.56e-05	0.0354			NonCoding		TC1500008231.hg.1	10.34	9.19	2.23	0.0071	0.7722	AEN	apoptosis enhancing nuclease	Multiple_Complex		TC1100009940.hg.1	6.54	7.66	-2.18	0.0025	0.8209	TRIM5	tripartite motif containing 5	Multiple_Complex		TC0700007410.hg.1	4.17	5.31	-2.2	2.66e-07	0.0005	sweesmubu	Transcript Identified by AceView	Unassigned		TC1400010445.hg.1	9.26	10.83	-2.96	4.74e-05	0.0587	AL901608.1		Precursor_microRNA
	TC1000009911.hg.1	3.87	5.16	-2.44	2.57e-05	0.0354	lorgy	Transcript Identified by AceView	Coding		TC0600007826.hg.1	5.62	6.96	-2.54	0.0071	0.7722	perspabu	Transcript Identified by AceView	Coding		TC0X00008139.hg.1	6.57	7.77	-2.3	0.0025	0.8209			NonCoding		TC1200008618.hg.1	7.75	9.04	-2.44	2.84e-07	0.0005	RNY1P16	RNA, Ro-associated Y1 pseudogene 16 [Source:HGNC Symbol;Acc:HGNC:50879]	NonCoding		TC0300013641.hg.1	7.61	8.73	-2.17	4.83e-05	0.0591	RNU6ATAC24P	RNA, U6atac small nuclear 24, pseudogene [Source:HGNC Symbol;Acc:HGNC:46923]	Small_RNA
	TC1100012206.hg.1	6.8	7.95	-2.22	2.66e-05	0.036			NonCoding		TC0200006627.hg.1	17.58	16.52	2.08	0.0074	0.7748	ID2	inhibitor of DNA binding 2, dominant negative helix-loop-helix protein	Multiple_Complex		TC0100012762.hg.1	4.94	6.2	-2.4	0.0025	0.8209	slernobu	Transcript Identified by AceView	Unassigned		TC1200010284.hg.1	5.41	7.2	-3.44	2.93e-07	0.0005	DENND5B	DENN/MADD domain containing 5B	Multiple_Complex		TC1400010449.hg.1	4.63	7.79	-8.94	5.36e-05	0.0617	IGHD	immunoglobulin heavy constant delta	Coding
	TC0700012426.hg.1	5.41	6.7	-2.44	2.68e-05	0.036			NonCoding		TC0600007061.hg.1	9.9	8.79	2.16	0.0074	0.7748	zarfleyby	Transcript Identified by AceView	Unassigned		TC0100009864.hg.1	6.4	7.92	-2.88	0.0027	0.8209			NonCoding		TC1200010182.hg.1	6.16	7.64	-2.79	2.93e-07	0.0005	BHLHE41	basic helix-loop-helix family, member e41	Multiple_Complex		TC0600013728.hg.1	5.42	7.14	-3.3	5.38e-05	0.0617	plosmeyby	Transcript Identified by AceView	Unassigned
	TC0500011582.hg.1	6.66	8.11	-2.75	2.71e-05	0.036	saneme	Transcript Identified by AceView	Unassigned		TC0600011669.hg.1	8.05	6.35	3.26	0.0075	0.7748	skargluby	Transcript Identified by AceView	Multiple_Complex		TC0300010713.hg.1	5.26	6.79	-2.89	0.0028	0.8209	RP11-640L9.2	TEC	Unassigned		TC0400011449.hg.1	6.41	8.46	-4.14	2.94e-07	0.0005	nago	Transcript Identified by AceView	Coding		TC1700011372.hg.1	10.61	11.67	-2.08	5.41e-05	0.0617	AC018628.1		Precursor_microRNA
	TC1100011840.hg.1	6.02	7.41	-2.63	2.73e-05	0.036	makami	Transcript Identified by AceView	Unassigned		TC0X00008717.hg.1	4.78	6.02	-2.37	0.0075	0.7748	kormar	Transcript Identified by AceView	Unassigned		TC1700010263.hg.1	4.82	5.99	-2.25	0.0028	0.8209	vawwybu	Transcript Identified by AceView	Unassigned		TC2000007575.hg.1	5.36	7.35	-3.96	3.11e-07	0.0005	flosabu	Transcript Identified by AceView	Coding		TC0100010755.hg.1	8.82	10.21	-2.62	5.51e-05	0.0621	RALGPS2	Ral GEF with PH domain and SH3 binding motif 2	Multiple_Complex
	TC0300012061.hg.1	3.6	5.19	-3	2.78e-05	0.0363	sleebobu	Transcript Identified by AceView	Unassigned		TC0600009851.hg.1	8.17	7.12	2.08	0.0076	0.7748	MTHFD1L	methylenetetrahydrofolate dehydrogenase (NADP+ dependent) 1-like	Multiple_Complex		TC0900006548.hg.1	5.34	6.91	-2.96	0.0028	0.8209	MTND5P14	mitochondrially encoded NADH:ubiquinone oxidoreductase core subunit 5 pseudogene 14 [Source:HGNC Symbol;Acc:HGNC:42276]	Pseudogene		TC1000007201.hg.1	12.22	13.52	-2.46	3.16e-07	0.0005	moysler	Transcript Identified by AceView	Coding		TC1600009752.hg.1	4.07	5.2	-2.19	5.54e-05	0.0621	smysny	Transcript Identified by AceView	Coding
	TC1600009918.hg.1	8.44	9.71	-2.41	2.82e-05	0.0364	sharsmer	Transcript Identified by AceView	Unassigned		TC0Y00006730.hg.1	9.36	4.88	22.3	0.0076	0.7748	EIF1AY	eukaryotic translation initiation factor 1A, Y-linked	Multiple_Complex		TC0100010511.hg.1	6.73	8.3	-2.97	0.0028	0.8209	plomabu	Transcript Identified by AceView	Coding		TC0100015138.hg.1	5.3	6.32	-2.03	3.24e-07	0.0005			NonCoding		TC1000007393.hg.1	6.37	5.36	2.01	5.74e-05	0.0634	RSU1P1	Ras suppressor protein 1 pseudogene 1 [Source:HGNC Symbol;Acc:HGNC:31114]	Pseudogene
	TC1600007244.hg.1	5.06	6.42	-2.57	2.85e-05	0.0365	CTA-345G4.1	novel transcript	Unassigned		TC0400011549.hg.1	5.94	7.42	-2.79	0.0076	0.7748	smarsnarby	Transcript Identified by AceView	Unassigned		TC1900010097.hg.1	4.72	5.86	-2.21	0.0029	0.8209			NonCoding		TC1900007850.hg.1	6.14	11.19	-32.98	3.38e-07	0.0006	CD22; MIR5196	CD22 molecule; microRNA 5196	Multiple_Complex		TC1500008603.hg.1	5	7.44	-5.41	5.9e-05	0.0645	IGHV1OR15-2	immunoglobulin heavy variable 1/OR15-2 (pseudogene)	Multiple_Complex
	TC1500007431.hg.1	6.54	7.89	-2.55	3.02e-05	0.0366	CYCSP38	cytochrome c, somatic pseudogene 38 [Source:HGNC Symbol;Acc:HGNC:24411]	Multiple_Complex		TC0X00007813.hg.1	7.57	4.32	9.48	0.0076	0.7748	RP13-348B13.2	novel transcript	NonCoding		TC1100012472.hg.1	4.57	5.6	-2.05	0.0029	0.8209	HSPE1P18	heat shock protein family E (Hsp10) member 1 pseudogene 18 [Source:HGNC Symbol;Acc:HGNC:49337]	Multiple_Complex		TC0100010755.hg.1	8.82	10.99	-4.52	3.42e-07	0.0006	RALGPS2	Ral GEF with PH domain and SH3 binding motif 2	Multiple_Complex		TC0400007594.hg.1	6.04	7.5	-2.73	6.17e-05	0.0671	poskoby	Transcript Identified by AceView	Coding
	TC1800007493.hg.1	7.99	9.25	-2.39	3.06e-05	0.0366	starvabu	Transcript Identified by AceView	Coding		TC1100012047.hg.1	7.02	8.08	-2.08	0.0077	0.7748	snykawby	Transcript Identified by AceView	Unassigned		TC0500011582.hg.1	6.66	7.74	-2.12	0.0029	0.8209	saneme	Transcript Identified by AceView	Unassigned		TC0400007797.hg.1	4.73	5.8	-2.09	3.56e-07	0.0006	jersmuby	Transcript Identified by AceView	Coding		TC0100016052.hg.1	4.97	6.89	-3.79	6.33e-05	0.0677	FCRL1	Fc receptor-like 1	Multiple_Complex
	TC0700007141.hg.1	5.41	6.42	-2.02	3.2e-05	0.0369			NonCoding		TC0600009279.hg.1	8.79	10.43	-3.11	0.0077	0.7748	ASF1A	anti-silencing function 1A histone chaperone	Multiple_Complex		TC0300009916.hg.1	8.5	6.36	4.41	0.003	0.8209	HES1	hes family bHLH transcription factor 1	Multiple_Complex		TC0900008402.hg.1	5.97	7.54	-2.97	3.77e-07	0.0006	skoylar	Transcript Identified by AceView	Unassigned		TC1400010500.hg.1	8.3	10.93	-6.19	6.4e-05	0.0679	IGHV3-33	immunoglobulin heavy variable 3-33	Coding
	TC0500010175.hg.1	8.89	9.9	-2.02	3.3e-05	0.0374	AC016575.1		Precursor_microRNA		TC1200011959.hg.1	4.66	6.01	-2.54	0.0078	0.7748			NonCoding		TC2000008164.hg.1	5.02	6.08	-2.08	0.003	0.8209	reniru	Transcript Identified by AceView	Coding		TC0X00007469.hg.1	5.38	6.97	-3	3.77e-07	0.0006	pleyler	Transcript Identified by AceView	Coding		TC1900009491.hg.1	6.94	9.05	-4.33	7.19e-05	0.0723	FCER2	Fc fragment of IgE, low affinity II, receptor for (CD23)	Multiple_Complex
	TC0900009462.hg.1	4.49	6.07	-2.98	3.47e-05	0.0383	guroyby	Transcript Identified by AceView	Coding		TC0300011935.hg.1	5.61	6.73	-2.18	0.0079	0.7748	RP11-861A13.3	TEC	NonCoding		TC0700010942.hg.1	8.47	7.36	2.16	0.003	0.8209	SNORA9; SNHG15	small nucleolar RNA, H/ACA box 9; small nucleolar RNA host gene 15	Multiple_Complex		TC0600009793.hg.1	7.21	8.76	-2.92	3.87e-07	0.0006	korfly	Transcript Identified by AceView	Unassigned		TC0400012810.hg.1	10.84	9.75	2.12	8.31e-05	0.0811	MOB1B	MOB kinase activator 1B	Multiple_Complex
	TC0100015491.hg.1	5.35	7.12	-3.41	3.8e-05	0.0395	remema; snoyrobu	Transcript Identified by AceView	Multiple_Complex		TC0300009211.hg.1	8.72	10.42	-3.24	0.008	0.7748	speefarbu	Transcript Identified by AceView	Unassigned		TC1100008486.hg.1	4.76	5.77	-2.02	0.0031	0.8209	glarchor	Transcript Identified by AceView	Unassigned		TC0800008860.hg.1	15.33	17.07	-3.33	3.99e-07	0.0006	FKSG59		Coding		TC0300010993.hg.1	7.38	8.97	-3.02	8.6e-05	0.0811	gafeybo	Transcript Identified by AceView	Unassigned
	TC0200011748.hg.1	5.73	6.91	-2.26	3.82e-05	0.0395	AC018463.1		Precursor_microRNA		TC0X00007617.hg.1	5.99	8.36	-5.17	0.008	0.7748	TSIX	TSIX transcript, XIST antisense RNA	NonCoding		TC0100007271.hg.1	5.6	6.72	-2.17	0.0032	0.8209	wularbo	Transcript Identified by AceView	Unassigned		TC0300010426.hg.1	3.45	4.61	-2.23	4.07e-07	0.0006	smadeybo	Transcript Identified by AceView	Coding		TC1400010495.hg.1	8.1	10.74	-6.23	8.7e-05	0.0813	IGHV3-30	immunoglobulin heavy variable 3-30	Coding
	TC0300009208.hg.1	7.19	9.29	-4.31	3.82e-05	0.0395	tawfarbu	Transcript Identified by AceView	Unassigned		TC1200008920.hg.1	9.12	7.81	2.48	0.0083	0.7748	OAS3	2-5-oligoadenylate synthetase 3	Multiple_Complex		TC1200010968.hg.1	8.8	6.47	5.01	0.0032	0.8209	DDIT3	DNA-damage-inducible transcript 3	Coding		TC0100007700.hg.1	11.41	13.2	-3.46	4.29e-07	0.0006	RP5-1174N9.2; rerleybu	TEC; Transcript Identified by AceView	Coding		TC1100009225.hg.1	6.98	9.77	-6.91	9.26e-05	0.0827	CXCR5	chemokine (C-X-C motif) receptor 5	Coding
	TC1600009752.hg.1	4.39	5.42	-2.04	3.83e-05	0.0395	smysny	Transcript Identified by AceView	Coding		TC0100009850.hg.1	6.61	7.68	-2.1	0.0083	0.7748	RP4-791M13.3	novel transcript	NonCoding		TC0500008427.hg.1	16.17	15.13	2.05	0.0032	0.8209	MIR1244-2; MIR1244-3	microRNA 1244-2; microRNA 1244-3	Multiple_Complex		TC2000007573.hg.1	6.89	8.56	-3.2	4.32e-07	0.0006	deevy	Transcript Identified by AceView	Coding		TSUnmapped00000666.hg.1	5.17	7.7	-5.8	9.39e-05	0.0833	IGKV1-8	immunoglobulin kappa variable 1-8 [Source:HGNC Symbol;Acc:HGNC:5743]	Coding
	TC1200011778.hg.1	6.33	7.35	-2.03	4.17e-05	0.041	AC011313.1		Precursor_microRNA		TC1900010941.hg.1	8.94	7.93	2.02	0.0084	0.7748	ERCC1	excision repair cross-complementation group 1	Multiple_Complex		TC1200006864.hg.1	16.17	15.13	2.05	0.0032	0.8209	MIR1244-1; MIR1244-2; MIR1244-3; MIR1244-4	Homo sapiens microRNA 1244-1 (MIR1244-1), microRNA.; Homo sapiens microRNA 1244-2 (MIR1244-2), microRNA.; Homo sapiens microRNA 1244-3 (MIR1244-3), microRNA.; Homo sapiens microRNA 1244-4 (MIR1244-4), microRNA.	Multiple_Complex		TC1100011800.hg.1	7.28	9.22	-3.84	4.84e-07	0.0007	glymoy	Transcript Identified by AceView	Unassigned		TC0200007902.hg.1	5.63	7.77	-4.4	9.97e-05	0.0862	steydor	Transcript Identified by AceView	Coding
	TC0500007164.hg.1	4.41	5.44	-2.05	4.28e-05	0.0415	KRT18P31	keratin 18 pseudogene 31 [Source:HGNC Symbol;Acc:HGNC:33400]	Pseudogene		TC0100012269.hg.1	4.66	5.69	-2.04	0.0085	0.7748	lorklor	Transcript Identified by AceView	Unassigned		TC1700011302.hg.1	9.29	10.71	-2.67	0.0033	0.8209	AC005702.3		Precursor_microRNA		TC0500007164.hg.1	3.93	5.44	-2.84	5.09e-07	0.0007	KRT18P31	keratin 18 pseudogene 31 [Source:HGNC Symbol;Acc:HGNC:33400]	Pseudogene		TC1900009240.hg.1	6.13	7.34	-2.31	0.0001	0.0872	GNG7	guanine nucleotide binding protein (G protein), gamma 7	Coding
	TC0100012765.hg.1	4.76	6.17	-2.66	4.44e-05	0.0421	snawkubo	Transcript Identified by AceView	Coding		TC2100006623.hg.1	5.39	6.69	-2.47	0.0087	0.7748			NonCoding		TC1100007503.hg.1	9.72	7.99	3.3	0.0034	0.8209	YPEL5P2	YPEL5 pseudogene 2 [Source:HGNC Symbol;Acc:HGNC:50556]	Multiple_Complex		TC0200009037.hg.1	6.25	8.13	-3.68	5.51e-07	0.0008			NonCoding		TC0600009846.hg.1	4.33	5.47	-2.21	0.0001	0.0872	humume	Transcript Identified by AceView	Coding
	TC2100007624.hg.1	4.59	5.64	-2.07	4.67e-05	0.0437			NonCoding		TC1200012451.hg.1	9.8	8.79	2.01	0.0088	0.7748	STX2	syntaxin 2	Multiple_Complex		TC1000010702.hg.1	3.75	4.77	-2.02	0.0035	0.8209			NonCoding		TC1400009403.hg.1	7.1	8.44	-2.54	5.76e-07	0.0008	MIR548H1	microRNA 548h-1	Precursor_microRNA		TC0400010453.hg.1	6.62	8.01	-2.62	0.0001	0.0879	TMEM156	transmembrane protein 156	Multiple_Complex
	TC0100009570.hg.1	6.32	7.75	-2.69	4.78e-05	0.0439	RP4-675C20.4	TEC	NonCoding		TC1100012914.hg.1	13.05	12	2.07	0.0088	0.7748	PTP4A2P2	protein tyrosine phosphatase type IVA, member 2 pseudogene 2	Multiple_Complex		TC0300006483.hg.1	16.61	14.29	4.98	0.0035	0.8209	BHLHE40	basic helix-loop-helix family, member e40	Multiple_Complex		TC0700010813.hg.1	6.25	7.34	-2.13	5.9e-07	0.0008	AC004837.1		Precursor_microRNA		TC0600012501.hg.1	4.2	5.37	-2.25	0.0001	0.0888			NonCoding
	TC0900011465.hg.1	3.59	4.77	-2.27	4.85e-05	0.0439	serlaw	Transcript Identified by AceView	Unassigned		TC1400006639.hg.1	8.58	9.61	-2.04	0.0089	0.7749	TRAJ17	T cell receptor alpha joining 17	Coding		TC0300012066.hg.1	5.12	7.1	-3.96	0.0035	0.8209	AC069063.1	Uncharacterized protein [Source:UniProtKB/TrEMBL;Acc:A0A096LPA5]	Coding		TC0500006813.hg.1	4.74	5.96	-2.32	6.61e-07	0.0008	dastuby	Transcript Identified by AceView	Unassigned		TC0500010430.hg.1	4.91	6.68	-3.42	0.0001	0.0891	MIR579	microRNA 579	Precursor_microRNA
	TC0800008355.hg.1	4.54	6.01	-2.77	4.93e-05	0.0442	feevawby	Transcript Identified by AceView	Unassigned		TC17_GL000205v2_random00006434.hg.1	10.37	11.64	-2.41	0.0091	0.7758	AC011841.6		Precursor_microRNA		TC0100011631.hg.1	5.58	7.22	-3.13	0.0035	0.8209	lyber	Transcript Identified by AceView	Unassigned		TC1200007419.hg.1	4.8	6.13	-2.52	6.64e-07	0.0008	RP11-139E19.3	novel transcript, sense intronic to ANO6	NonCoding		TC1500010093.hg.1	11.49	10.37	2.17	0.0001	0.0891	ETFA	electron-transfer-flavoprotein, alpha polypeptide	Multiple_Complex
	TC0100007700.hg.1	11.94	13.2	-2.39	5.08e-05	0.0447	RP5-1174N9.2; rerleybu	TEC; Transcript Identified by AceView	Coding		TC0X00009192.hg.1	5.18	6.23	-2.07	0.0091	0.776			NonCoding		TC1400008940.hg.1	19.14	17.17	3.91	0.0035	0.8209	NFKBIA	nuclear factor of kappa light polypeptide gene enhancer in B-cells inhibitor, alpha	Multiple_Complex		TC0600013672.hg.1	4.03	5.51	-2.8	6.74e-07	0.0008	wystaby	Transcript Identified by AceView	Unassigned		TC1400010549.hg.1	11.8	14.64	-7.18	0.0001	0.0891	CH17-212P11.4		Pseudogene
	TC0100017993.hg.1	5.55	7.6	-4.15	5.1e-05	0.0447	mumerbu	Transcript Identified by AceView	Unassigned		TSUnmapped00000023.hg.1	11.63	12.79	-2.23	0.0093	0.776	SNORD36A	small nucleolar RNA, C/D box 36A [Source:HGNC Symbol;Acc:HGNC:10163]	Small_RNA		TC1100012984.hg.1	8.05	9.09	-2.05	0.0036	0.8209	NAT10	N-acetyltransferase 10 (GCN5-related)	Multiple_Complex		TC1400010498.hg.1	3.76	8.89	-34.89	7.96e-07	0.001	IGHV4-31	immunoglobulin heavy variable 4-31	Multiple_Complex		TC0100014204.hg.1	5.66	7.2	-2.92	0.0001	0.0892	runara	Transcript Identified by AceView	Unassigned
	TC0600010377.hg.1	4.14	5.19	-2.06	5.1e-05	0.0447	plajor	Transcript Identified by AceView	Coding		TCUn_GL000218v100006435.hg.1	5.63	7.22	-3.02	0.0095	0.776	LOC100233156	Salzman2013 ALT_ACCEPTOR, ALT_DONOR, INTERNAL, intronic, ncRNA, OVERLAPTX best transcript NR_037872	NonCoding		TC2100007243.hg.1	7.02	5.88	2.2	0.0036	0.8209	sloto	Transcript Identified by AceView	Coding		TC1800006630.hg.1	9.32	11.36	-4.11	8.27e-07	0.001	vukley	Transcript Identified by AceView	Coding		TC1400010804.hg.1	9.54	12.97	-10.74	0.0001	0.0903	IGHV4-39	immunoglobulin heavy variable 4-39	Multiple_Complex
	TC1700008715.hg.1	4.99	6.52	-2.88	5.21e-05	0.0453			NonCoding		TC0500011039.hg.1	8.12	6.27	3.6	0.0096	0.7768	mumuyu	Transcript Identified by AceView	Multiple_Complex		TC0600007775.hg.1	3.24	5.01	-3.42	0.0037	0.8209	sterglyby	Transcript Identified by AceView	Unassigned		TC0100016840.hg.1	3.75	5.16	-2.66	8.35e-07	0.001	Y_RNA	Y RNA [Source:RFAM;Acc:RF00019]	NonCoding		TC1200012265.hg.1	10.55	8.86	3.22	0.0001	0.0903	CDK2AP1	cyclin-dependent kinase 2 associated protein 1	Multiple_Complex
	TC0900010763.hg.1	4.15	5.17	-2.02	5.47e-05	0.0458	basyby	Transcript Identified by AceView	Unassigned		TC0300009208.hg.1	7.19	8.25	-2.1	0.0098	0.7785	tawfarbu	Transcript Identified by AceView	Unassigned		TC2200006540.hg.1	6.95	8.97	-4.04	0.0037	0.8209	USP18	ubiquitin specific peptidase 18	Multiple_Complex		TC2100007259.hg.1	5.46	6.63	-2.26	8.42e-07	0.001	sertee	Transcript Identified by AceView	Coding		TC0300013058.hg.1	9.48	8.19	2.45	0.0001	0.0903	GOLIM4	golgi integral membrane protein 4	Multiple_Complex
	TC1300006812.hg.1	4.71	5.86	-2.22	5.56e-05	0.0458	worcha	Transcript Identified by AceView	Unassigned		TC0800011720.hg.1	6.78	5.65	2.19	0.0101	0.7805	zeekor	Transcript Identified by AceView	Unassigned		TC1400007371.hg.1	5.26	6.35	-2.12	0.0038	0.8209	pypo	Transcript Identified by AceView	Unassigned		TC1400007121.hg.1	5.62	7.32	-3.25	8.44e-07	0.001			NonCoding		TSUnmapped00000816.hg.1	8.18	10.73	-5.87	0.0001	0.0916	IGKV1-33	immunoglobulin kappa variable 1-33 [Source:HGNC Symbol;Acc:HGNC:5737]	Coding
	TC1200012185.hg.1	6.75	7.94	-2.29	5.58e-05	0.0458	nerblor	Transcript Identified by AceView	Coding		TC1400010572.hg.1	10.05	11.12	-2.1	0.0101	0.7805	TRAJ10	T cell receptor alpha joining 10	Multiple_Complex		TC0300012728.hg.1	11.06	12.38	-2.49	0.0038	0.8209	PLSCR1	phospholipid scramblase 1	Multiple_Complex		TC0300010993.hg.1	7.38	9.17	-3.46	8.68e-07	0.001	gafeybo	Transcript Identified by AceView	Unassigned		TC1700011320.hg.1	8.27	9.69	-2.67	0.0001	0.0926	nomor	Transcript Identified by AceView	Coding
	TC0300009205.hg.1	8.68	10.29	-3.06	5.6e-05	0.0458	mofarbu	Transcript Identified by AceView	Coding		TC0300012671.hg.1	4.97	6.13	-2.25	0.0102	0.7834	snawdobu	Transcript Identified by AceView	Unassigned		TC0100014680.hg.1	4	5.3	-2.47	0.0038	0.8209			NonCoding		TC0600009951.hg.1	13.61	15.03	-2.69	8.94e-07	0.001			NonCoding		TC0600007678.hg.1	9.43	10.52	-2.13	0.0001	0.0935	RPL32P1	ribosomal protein L32 pseudogene 1	Multiple_Complex
	TC0500008438.hg.1	7.69	8.96	-2.42	5.62e-05	0.0458	teyslawby	Transcript Identified by AceView	Coding		TC1400010164.hg.1	7.48	8.6	-2.18	0.0103	0.7844	dawpaw	Transcript Identified by AceView	Unassigned		TC0100014520.hg.1	6.48	5.13	2.55	0.0038	0.8209			NonCoding		TC0400007998.hg.1	11.4	12.67	-2.42	8.95e-07	0.001			NonCoding		TC1200012695.hg.1	3.83	5.03	-2.29	0.0001	0.0941	RP11-693J15.5	novel transcript	NonCoding
	TC2100006620.hg.1	8.38	10.15	-3.42	5.7e-05	0.0458	geefly	Transcript Identified by AceView	Unassigned		TC0300008468.hg.1	7.51	6.45	2.09	0.0103	0.7844	RPS26P21	ribosomal protein S26 pseudogene 21 [Source:HGNC Symbol;Acc:HGNC:36469]	Multiple_Complex		TC0300012068.hg.1	6.07	7.5	-2.69	0.0038	0.8209	sweybobu	Transcript Identified by AceView	Coding		TC1100009612.hg.1	4.59	5.9	-2.47	9e-07	0.001	plawply	Transcript Identified by AceView	Coding		TC1100011798.hg.1	7.47	8.75	-2.44	0.0002	0.0965	RP11-113K21.1		Multiple_Complex
	TC0900006499.hg.1	5.18	6.69	-2.86	5.73e-05	0.0458			NonCoding		TC0900010115.hg.1	7.19	8.36	-2.25	0.0104	0.7865			NonCoding		TC1700011304.hg.1	9.37	10.63	-2.4	0.0039	0.8209	MIR4737	microRNA 4737	Precursor_microRNA		TC1200007933.hg.1	5.73	7.83	-4.31	9e-07	0.001			NonCoding		TC1600007632.hg.1	6.35	8.57	-4.67	0.0002	0.0965	IGHV3OR16-13	immunoglobulin heavy variable 3/OR16-13 (non-functional)	Multiple_Complex
	TC0200012930.hg.1	6.9	8.32	-2.67	5.79e-05	0.0458	skoyjorbo	Transcript Identified by AceView	Coding		TC1000010519.hg.1	5.8	7.24	-2.73	0.0106	0.7903			NonCoding		TC1900007917.hg.1	10.29	11.31	-2.02	0.0039	0.8209	ZNF146	zinc finger protein 146	Multiple_Complex		TC0400008259.hg.1	3.94	5.15	-2.31	9.08e-07	0.001	skersnoby	Transcript Identified by AceView	Coding		TC0300012048.hg.1	11.69	13.28	-3.02	0.0002	0.0968	ZBTB20; MIR568	zinc finger and BTB domain containing 20; microRNA 568	Multiple_Complex
	TC0500010105.hg.1	7.6	8.65	-2.07	5.86e-05	0.0458			NonCoding		TC1100011258.hg.1	9.41	8.34	2.09	0.0109	0.7903	FIBP	fibroblast growth factor (acidic) intracellular binding protein	Multiple_Complex		TC0100008816.hg.1	9.1	10.65	-2.94	0.0039	0.8209	IFI44	interferon-induced protein 44	Multiple_Complex		TC1500008028.hg.1	5.44	6.66	-2.32	9.09e-07	0.001			NonCoding		TC1600007566.hg.1	9.95	12.38	-5.41	0.0002	0.0974	IGHV3OR16-9	immunoglobulin heavy variable 3/OR16-9 (non-functional)	Multiple_Complex
	TC0500008444.hg.1	5.84	7.33	-2.82	5.95e-05	0.0458	chaslawby	Transcript Identified by AceView	Unassigned		TC1700012110.hg.1	9	7.78	2.33	0.0111	0.7913	SECTM1	secreted and transmembrane 1	Multiple_Complex		TC0400012605.hg.1	4.52	6.3	-3.44	0.004	0.8209			NonCoding		TC0200007847.hg.1	12.93	14.09	-2.23	9.1e-07	0.001			NonCoding		TC1500009984.hg.1	12.57	11.33	2.37	0.0002	0.0987	NPTN	neuroplastin	Multiple_Complex
	TC0200015344.hg.1	7.72	8.89	-2.25	5.95e-05	0.0458	vygabu	Transcript Identified by AceView	Coding		TC0300009215.hg.1	6.39	8.16	-3.41	0.0112	0.7913	reyfawbu	Transcript Identified by AceView	Unassigned		TC0600007847.hg.1	13.36	11.21	4.45	0.0041	0.8209	CDKN1A	cyclin-dependent kinase inhibitor 1A (p21, Cip1)	Multiple_Complex		TC1400008120.hg.1	7.42	8.85	-2.7	9.1e-07	0.001	RP11-872J21.5	novel transcript, sense intronic to PAPOLA	NonCoding		TC1300009331.hg.1	6.95	8.26	-2.48	0.0002	0.1014			NonCoding
	TC0300009073.hg.1	6.17	7.25	-2.12	5.96e-05	0.0458			NonCoding		TC0100017094.hg.1	7.66	6.57	2.14	0.0115	0.7913	FAM72A	family with sequence similarity 72, member A	Multiple_Complex		TC1100011571.hg.1	5.46	7.83	-5.16	0.0042	0.8209	jymoy	Transcript Identified by AceView	Unassigned		TC0500007468.hg.1	4.67	5.99	-2.5	9.14e-07	0.001	swavybo	Transcript Identified by AceView	Unassigned		TC0800011826.hg.1	13.1	11.98	2.18	0.0002	0.1033	ASAP1; ASAP1-IT2	ArfGAP with SH3 domain, ankyrin repeat and PH domain 1; ASAP1 intronic transcript 2	Multiple_Complex
	TC2000008522.hg.1	12.94	14.11	-2.25	6.01e-05	0.0458	AL050321.1		Precursor_microRNA		TC0100007271.hg.1	5.6	6.67	-2.11	0.0116	0.7913	wularbo	Transcript Identified by AceView	Unassigned		TC0200015242.hg.1	15.53	17.17	-3.12	0.0044	0.8209	STAT1	signal transducer and activator of transcription 1	Multiple_Complex		TC0200013871.hg.1	9	10.01	-2.02	9.19e-07	0.001	worswarby	Transcript Identified by AceView	Coding		TC16_KI270728v1_random00006437.hg.1	4.45	5.88	-2.69	0.0002	0.1033	AC141272.1		Coding
	TC0900009671.hg.1	6.35	7.47	-2.18	6.02e-05	0.0458	AL512635.1		Precursor_microRNA		TC0800006883.hg.1	6.34	7.7	-2.57	0.0118	0.7913	swarslobu	Transcript Identified by AceView	Coding		TC2100007434.hg.1	8.9	7.83	2.09	0.0044	0.8209	niyuri	Transcript Identified by AceView	Coding		TC1200011607.hg.1	8.33	10.08	-3.34	9.34e-07	0.001	dyglarby	Transcript Identified by AceView	Coding		TC0300011059.hg.1	14.18	12.78	2.64	0.0002	0.1033	GPX1	glutathione peroxidase 1	Multiple_Complex
	TC0500007379.hg.1	8.46	9.66	-2.3	6.12e-05	0.0458	AC024569.1		Precursor_microRNA		TC1100008061.hg.1	8.02	9.08	-2.09	0.0118	0.7913			NonCoding		TC1200007182.hg.1	7.65	8.83	-2.28	0.0044	0.8209	FAR2	fatty acyl-CoA reductase 2	Multiple_Complex		TC0500010420.hg.1	8.29	9.72	-2.7	9.48e-07	0.001	chustuby	Transcript Identified by AceView	Coding		TC1400010554.hg.1	7.36	9.49	-4.36	0.0002	0.1033	IGHV3-71	immunoglobulin heavy variable 3-71 (pseudogene)	Multiple_Complex
	TC0600012711.hg.1	10.93	12.14	-2.32	6.16e-05	0.0458	AL359709.1		Precursor_microRNA		TC1800009115.hg.1	6.78	8.01	-2.33	0.0119	0.7913	narvabu	Transcript Identified by AceView	Unassigned		TC0200012423.hg.1	6.79	5.74	2.07	0.0045	0.8209	AC019129.2		Precursor_microRNA		TC0300013216.hg.1	7.05	8.32	-2.41	9.63e-07	0.001	lasnyby	Transcript Identified by AceView	Coding		TSUnmapped00000553.hg.1	6.25	8.82	-5.94	0.0002	0.1033	IGKV1-27	immunoglobulin kappa variable 1-27 [Source:HGNC Symbol;Acc:HGNC:5735]	Coding
	TC1100012043.hg.1	5.78	7.45	-3.18	6.17e-05	0.0458	lermaw	Transcript Identified by AceView	Unassigned		TC0600012474.hg.1	6.75	7.75	-2.01	0.0119	0.7913	blarfluby	Transcript Identified by AceView	Unassigned		TC0200013579.hg.1	5.62	6.83	-2.31	0.0045	0.8209	fleefa	Transcript Identified by AceView	Unassigned		TC1200012042.hg.1	4.78	6.27	-2.82	9.73e-07	0.001	gargoyby	Transcript Identified by AceView	Coding		TC0200008403.hg.1	6.33	7.9	-2.96	0.0002	0.1033	IGKV1D-12	immunoglobulin kappa variable 1D-12	Multiple_Complex
	TC0800010015.hg.1	10.89	12.03	-2.2	6.34e-05	0.0465			NonCoding		TC1000010521.hg.1	5.82	6.85	-2.04	0.0122	0.7921	RP11-292F22.5		NonCoding		TC2000009295.hg.1	5.34	6.64	-2.46	0.0045	0.8209	sperpey	Transcript Identified by AceView	Unassigned		TC0200012741.hg.1	7.08	8.66	-2.99	9.83e-07	0.001	watuyo	Transcript Identified by AceView	Coding		TC1200012864.hg.1	11.05	9.87	2.27	0.0002	0.1046	CCDC92	coiled-coil domain containing 92	Multiple_Complex
	TC1800008223.hg.1	6.75	8.37	-3.07	6.62e-05	0.0472	storwu	Transcript Identified by AceView	Unassigned		TC1600011060.hg.1	17.31	16.11	2.31	0.0123	0.7922	COTL1	coactosin-like F-actin binding protein 1	Multiple_Complex		TC1200009923.hg.1	4.13	5.28	-2.22	0.0046	0.8209	klachu	Transcript Identified by AceView	Unassigned		TC0200012631.hg.1	4.95	6.17	-2.33	1e-06	0.001			NonCoding		TC0100017666.hg.1	8.43	7.1	2.52	0.0002	0.105	ABCB10	ATP binding cassette subfamily B member 10	Multiple_Complex
	TC0300012136.hg.1	6.23	7.29	-2.09	6.81e-05	0.0481	blybawbu	Transcript Identified by AceView	Unassigned		TC1400008762.hg.1	7.13	5.82	2.47	0.0124	0.7922	CTSG	cathepsin G	Multiple_Complex		TC0300008558.hg.1	10.9	12.75	-3.62	0.0046	0.8209	DTX3L	deltex 3 like, E3 ubiquitin ligase	Multiple_Complex		TC0100006939.hg.1	9.19	11.41	-4.66	1.01e-06	0.001	blarawbo	Transcript Identified by AceView	Unassigned		TC0500010852.hg.1	3.77	4.92	-2.22	0.0002	0.1057	kuflu	Transcript Identified by AceView	Unassigned
	TC2100008045.hg.1	9.05	10.8	-3.35	6.84e-05	0.0481	morsey	Transcript Identified by AceView	Unassigned		TC1600009923.hg.1	7.84	9.23	-2.62	0.0124	0.7922			NonCoding		TC0400012607.hg.1	3.67	4.72	-2.07	0.0047	0.8209	susayu	Transcript Identified by AceView	Coding		TC0600012711.hg.1	10.57	12.14	-2.97	1.01e-06	0.001	AL359709.1		Precursor_microRNA		TC1400010533.hg.1	6.65	9.12	-5.55	0.0002	0.1071	IGHV4-59	immunoglobulin heavy variable 4-59	Coding
	TC1200008697.hg.1	5.79	6.8	-2.02	6.87e-05	0.0481	shorfo	Transcript Identified by AceView	Unassigned		TC0100011100.hg.1	4.31	5.66	-2.56	0.0127	0.7953	vawmubu	Transcript Identified by AceView	Coding		TC0500011421.hg.1	4.41	5.47	-2.08	0.0048	0.8209	koyflee	Transcript Identified by AceView	Unassigned		TC1700011455.hg.1	5.72	7.1	-2.59	1.01e-06	0.001	tuwaw	Transcript Identified by AceView	Unassigned		TC0700009080.hg.1	9.03	10.13	-2.14	0.0002	0.1072	RNY1P11	RNA, Ro-associated Y1 pseudogene 11 [Source:HGNC Symbol;Acc:HGNC:50874]	NonCoding
	TC0100016854.hg.1	5.2	6.64	-2.71	7.14e-05	0.0493	RP11-553K8.5; feybor	Transcript Identified by AceView; novel transcript	NonCoding		TC1200007463.hg.1	6.05	7.22	-2.24	0.0128	0.7953			NonCoding		TC0600007868.hg.1	7.09	8.45	-2.56	0.0049	0.8209	RNF8	ring finger protein 8, E3 ubiquitin protein ligase	Multiple_Complex		TC2200007573.hg.1	9.65	10.78	-2.18	1.03e-06	0.001	PNPLA3andSAMM50	Transcript Identified by AceView, Entrez Gene ID(s) 80339; 25813	Unassigned		TSUnmapped00000903.hg.1	9.03	10.13	-2.14	0.0002	0.1072			NonCoding
	TC2100008047.hg.1	7.32	8.64	-2.49	7.25e-05	0.0493	RUNX1-IT1	RUNX1 intronic transcript 1	NonCoding		TC1100007368.hg.1	5.88	7.29	-2.65	0.0128	0.7958	yatu	Transcript Identified by AceView	Coding		TC1000007764.hg.1	6.53	8.04	-2.85	0.0049	0.8209	temare	Transcript Identified by AceView	Unassigned		TC1200008109.hg.1	8.45	10.12	-3.17	1.03e-06	0.001			NonCoding		TSUnmapped00000023.hg.1	11.38	12.79	-2.66	0.0002	0.1072	SNORD36A	small nucleolar RNA, C/D box 36A [Source:HGNC Symbol;Acc:HGNC:10163]	Small_RNA
	TC0400011647.hg.1	5.72	6.89	-2.26	7.36e-05	0.0493	mugo	Transcript Identified by AceView	Unassigned		TC2100008297.hg.1	12.15	9.79	5.13	0.0131	0.7982	SIK1	salt-inducible kinase 1	Multiple_Complex		TC0300009666.hg.1	11.56	10.32	2.36	0.0049	0.8209	SNORA63	Small nucleolar RNA SNORA63 [Source:RFAM;Acc:RF00092]	Small_RNA		TC0300011486.hg.1	7.29	8.63	-2.53	1.04e-06	0.001	lorybu	Transcript Identified by AceView	Unassigned		TC0800011811.hg.1	4.53	5.81	-2.44	0.0002	0.1072			NonCoding
	TC0X00008139.hg.1	6.57	8.27	-3.25	7.4e-05	0.0493			NonCoding		TC0Y00006629.hg.1	7.96	4.96	8.05	0.0133	0.7986	USP9Y; TTTY15	ubiquitin specific peptidase 9, Y-linked; testis-specific transcript, Y-linked 15 (non-protein coding)	Multiple_Complex		TC0900006547.hg.1	6.92	7.95	-2.04	0.0051	0.8209	MTND4P14	mitochondrially encoded NADH:ubiquinone oxidoreductase core subunit 4 pseudogene 14 [Source:HGNC Symbol;Acc:HGNC:42201]	Multiple_Complex		TC0800007150.hg.1	9.86	10.91	-2.06	1.06e-06	0.001			NonCoding		TC0200011400.hg.1	13.13	11.65	2.8	0.0002	0.1072	2022-09-02	septin 2	Multiple_Complex
	TC0300009207.hg.1	11.22	13.1	-3.68	7.41e-05	0.0493	cherfoy	Transcript Identified by AceView	Unassigned		TC0300006483.hg.1	16.61	14.55	4.14	0.0134	0.8015	BHLHE40	basic helix-loop-helix family, member e40	Multiple_Complex		TC0600009868.hg.1	8.02	9.25	-2.36	0.0051	0.8209	ARMT1	acidic residue methyltransferase 1	Multiple_Complex		TC0300006438.hg.1	3.52	4.61	-2.14	1.07e-06	0.001	skardubo	Transcript Identified by AceView	Coding		TC1500007510.hg.1	8.62	7.07	2.93	0.0002	0.1072	TPM1	tropomyosin 1 (alpha)	Multiple_Complex
	TC0800011989.hg.1	3.9	4.9	-2	7.49e-05	0.0493	mawskorbu	Transcript Identified by AceView	Coding		TC0600012628.hg.1	10.5	9.49	2.01	0.0138	0.8088	NDUFAF4	NADH dehydrogenase (ubiquinone) complex I, assembly factor 4	Multiple_Complex		TC0200011025.hg.1	9.68	10.76	-2.11	0.0051	0.8209	RN7SL834P	RNA, 7SL, cytoplasmic 834, pseudogene [Source:HGNC Symbol;Acc:HGNC:46850]	NonCoding		TC1600007154.hg.1	7.57	9.9	-5.03	1.07e-06	0.001	SNX29P1	sorting nexin 29 pseudogene 1	Multiple_Complex		TC0200013622.hg.1	4.56	5.57	-2	0.0002	0.1072	chujybu	Transcript Identified by AceView	Unassigned
	TC1000010243.hg.1	4.69	5.76	-2.1	7.51e-05	0.0493	staklybu	Transcript Identified by AceView	Unassigned		TC0500007709.hg.1	5.27	6.51	-2.36	0.014	0.8098	shusloyby	Transcript Identified by AceView	Unassigned		TC0100009707.hg.1	15.29	14.21	2.11	0.0053	0.8209	RNVU1-15	RNA, variant U1 small nuclear 15	Small_RNA		TC0300006478.hg.1	7.14	8.18	-2.06	1.09e-06	0.001	sleydobo	Transcript Identified by AceView	Unassigned		TC1600007560.hg.1	7.48	9.03	-2.92	0.0002	0.1072	RP11-170L3.7; RP11-170L3.6		Multiple_Complex
	TC0300011512.hg.1	5.02	6.33	-2.49	7.52e-05	0.0493	MIR1284	microRNA 1284	Precursor_microRNA		TC0100016855.hg.1	4.68	5.82	-2.2	0.014	0.8098	shukorbo	Transcript Identified by AceView	Coding		TC0700012797.hg.1	10.46	11.58	-2.17	0.0053	0.8209	PARP12	poly(ADP-ribose) polymerase family member 12	Multiple_Complex		TC0700011438.hg.1	7.39	8.89	-2.83	1.13e-06	0.001			NonCoding		TSUnmapped00000755.hg.1	8.83	11.71	-7.37	0.0003	0.1097	IGKV1-39	immunoglobulin kappa variable 1-39 (gene/pseudogene) [Source:HGNC Symbol;Acc:HGNC:5740]	Coding
	TC0500008440.hg.1	6.17	7.53	-2.57	7.55e-05	0.0493	wawslawby	Transcript Identified by AceView	Unassigned		TC1300007831.hg.1	6.88	7.97	-2.14	0.0141	0.8102	sherzoy	Transcript Identified by AceView	Coding		TC1200008906.hg.1	10.16	11.28	-2.18	0.0053	0.8209	TRAFD1	TRAF-type zinc finger domain containing 1	Multiple_Complex		TC0600007379.hg.1	7.38	8.4	-2.02	1.19e-06	0.001			NonCoding		TC0600012500.hg.1	7.23	8.48	-2.38	0.0003	0.1102	glerglobu	Transcript Identified by AceView	Unassigned
	TC0300008272.hg.1	6.48	8.17	-3.23	7.58e-05	0.0493	larbybu	Transcript Identified by AceView	Coding		TC0800010766.hg.1	6.32	7.61	-2.45	0.0141	0.8111	LACTB2	lactamase, beta 2	Multiple_Complex		TC1700006709.hg.1	11.24	13.09	-3.61	0.0055	0.8209	XAF1	XIAP associated factor 1	Multiple_Complex		TC0500010175.hg.1	8.68	9.9	-2.33	1.2e-06	0.001	AC016575.1		Precursor_microRNA		TSUnmapped00000691.hg.1	5.99	8.03	-4.13	0.0003	0.1102	IGKV1-9	immunoglobulin kappa variable 1-9 [Source:HGNC Symbol;Acc:HGNC:5744]	Coding
	TC1000008346.hg.1	6.18	7.25	-2.1	7.6e-05	0.0493	peepoby	Transcript Identified by AceView	Unassigned		TC0200011624.hg.1	9.12	8.09	2.05	0.0148	0.8155	CMPK2	cytidine monophosphate (UMP-CMP) kinase 2, mitochondrial	Multiple_Complex		TC0X00008717.hg.1	4.78	5.98	-2.3	0.0058	0.8209	kormar	Transcript Identified by AceView	Unassigned		TC0500007894.hg.1	6.57	8.46	-3.7	1.22e-06	0.001	vystawby	Transcript Identified by AceView	Unassigned		TC0400008175.hg.1	12.47	11.39	2.11	0.0003	0.1116	PDLIM5	PDZ and LIM domain 5	Multiple_Complex
	TC0900007271.hg.1	7.25	8.77	-2.87	7.65e-05	0.0495	RP11-187C18.2		NonCoding		TC1400009914.hg.1	8.41	9.71	-2.47	0.015	0.8155	RP11-300J18.2	novel trancript, antisense to GPR65	NonCoding		TC0600009757.hg.1	3.69	4.82	-2.2	0.0059	0.8209	meeklawby	Transcript Identified by AceView	Coding		TSUnmapped00000876.hg.1	7.49	8.75	-2.41	1.23e-06	0.001			NonCoding		TC1100006822.hg.1	6.06	7.33	-2.41	0.0003	0.1116	titemi	Transcript Identified by AceView	Coding
	TC0400012082.hg.1	4.57	5.95	-2.6	7.79e-05	0.0499	blarbeebo	Transcript Identified by AceView	Unassigned		TC1100008041.hg.1	15.94	14.81	2.18	0.0151	0.8174	CTSW	cathepsin W	Multiple_Complex		TC1500007241.hg.1	7.06	8.12	-2.08	0.006	0.8209	RP11-56B16.6	novel transcript	NonCoding		TC0500007882.hg.1	10.19	11.2	-2.02	1.25e-06	0.001	smeyplorby	Transcript Identified by AceView	Coding		TC1600007607.hg.1	4.58	5.62	-2.05	0.0003	0.1125	IGHV1OR16-4	immunoglobulin heavy variable 1/OR16-4 (pseudogene)	Multiple_Complex
	TC0500008635.hg.1	6.51	7.66	-2.22	7.9e-05	0.0501	ferblawby	Transcript Identified by AceView	Coding		TC2200007842.hg.1	11.48	12.92	-2.72	0.0151	0.8174	CU463998.2		Precursor_microRNA		TC1000009910.hg.1	3.83	4.98	-2.22	0.006	0.8209	slorlor	Transcript Identified by AceView	Unassigned		TC2000009065.hg.1	12.4	13.77	-2.57	1.26e-06	0.0011	AL391095.1		Precursor_microRNA		TC0600006856.hg.1	5.73	6.87	-2.21	0.0003	0.1125	rireyu	Transcript Identified by AceView	Unassigned
	TC0100015494.hg.1	7.22	8.24	-2.03	8.02e-05	0.0503			NonCoding		TC2100008046.hg.1	7.04	8.13	-2.13	0.0151	0.8174	morsey	Transcript Identified by AceView	Unassigned		TC0400009614.hg.1	4.23	5.3	-2.1	0.0063	0.8209			NonCoding		TC1800008124.hg.1	9.11	10.14	-2.03	1.31e-06	0.0011	glyshor	Transcript Identified by AceView	Coding		TC0800007040.hg.1	7.76	9.3	-2.93	0.0003	0.1125	ADAM28	ADAM metallopeptidase domain 28	Multiple_Complex
	TC1600007899.hg.1	6.12	7.63	-2.85	8.18e-05	0.0503			NonCoding		TSUnmapped00000844.hg.1	13.68	14.71	-2.04	0.0153	0.8174			tRNA		TC0300012671.hg.1	4.97	6.03	-2.09	0.0063	0.8209	snawdobu	Transcript Identified by AceView	Unassigned		TC0200013631.hg.1	4.07	5.7	-3.09	1.33e-06	0.0011	flajybu	Transcript Identified by AceView	Unassigned		TC0500012636.hg.1	3.28	5.04	-3.38	0.0003	0.1141			NonCoding
	TC0700012463.hg.1	6.59	7.61	-2.03	8.19e-05	0.0503	nanare	Transcript Identified by AceView	Coding		TCUn_GL000224v100006433.hg.1	11.39	12.83	-2.72	0.0156	0.8217	AL591856.1		Precursor_microRNA		TC0500008441.hg.1	7.52	9.03	-2.85	0.0064	0.8209	skarflaw	Transcript Identified by AceView	Coding		TC0100014894.hg.1	8.72	10.61	-3.7	1.33e-06	0.0011			NonCoding		TSUnmapped00000680.hg.1	7.3	9.86	-5.91	0.0003	0.1141	IGKV1-33	immunoglobulin kappa variable 1-33 [Source:HGNC Symbol;Acc:HGNC:5737]	Coding
	TC1000010521.hg.1	5.82	7.04	-2.33	8.24e-05	0.0504	RP11-292F22.5		NonCoding		TCUn_GL000224v100006437.hg.1	11.88	13.18	-2.45	0.0157	0.823	AL591856.3		Precursor_microRNA		TC1400007442.hg.1	15.7	14.41	2.45	0.0065	0.8209	ZBTB1	zinc finger and BTB domain containing 1	Multiple_Complex		TC2000008522.hg.1	12.21	14.11	-3.74	1.33e-06	0.0011	AL050321.1		Precursor_microRNA		TC0200013397.hg.1	6.92	9.31	-5.25	0.0003	0.1146	IGKV1-27	immunoglobulin kappa variable 1-27	Multiple_Complex
	TC0100012764.hg.1	5.11	6.69	-2.98	8.29e-05	0.0505	gomabo	Transcript Identified by AceView	Unassigned		TCUn_KI270741v100006436.hg.1	11.88	13.18	-2.45	0.0157	0.823	AUXG01000515.1		Precursor_microRNA		TC0200014608.hg.1	5.05	6.3	-2.39	0.0067	0.8209			NonCoding		TC0500010422.hg.1	7.4	8.88	-2.78	1.34e-06	0.0011	chawstuby	Transcript Identified by AceView	Coding		TC0400010284.hg.1	7.23	8.72	-2.81	0.0003	0.1157	jorko	Transcript Identified by AceView	Coding
	TC0700008478.hg.1	5.24	6.26	-2.02	8.41e-05	0.0505	vusmeybu	Transcript Identified by AceView	Coding		TC17_GL000205v2_random00006433.hg.1	10	11.38	-2.6	0.016	0.8245	AC011841.3		Precursor_microRNA		TC2000006956.hg.1	6.08	4.76	2.49	0.0067	0.8209	NXT1	nuclear transport factor 2-like export factor 1	Multiple_Complex		TC0300011106.hg.1	5.63	6.69	-2.09	1.36e-06	0.0011	spyspoyby	Transcript Identified by AceView	Coding		TSUnmapped00000764.hg.1	6.39	8.63	-4.72	0.0003	0.1166	IGKV3-11	immunoglobulin kappa variable 3-11 [Source:HGNC Symbol;Acc:HGNC:5815]	Coding
	TC0300012671.hg.1	4.97	6.46	-2.81	8.42e-05	0.0505	snawdobu	Transcript Identified by AceView	Unassigned		TC1400010520.hg.1	7.78	6.39	2.62	0.0162	0.8257	IGHV1-46	immunoglobulin heavy variable 1-46	Coding		TC0600011078.hg.1	8.08	10.72	-6.25	0.0068	0.8209	glosnorbu	Transcript Identified by AceView	Unassigned		TC0500006804.hg.1	3.93	5.46	-2.89	1.36e-06	0.0011	peyskoby	Transcript Identified by AceView	Coding		TC2000007575.hg.1	5.36	6.64	-2.43	0.0003	0.117	flosabu	Transcript Identified by AceView	Coding
	TC0300012066.hg.1	5.12	6.78	-3.15	8.47e-05	0.0505	AC069063.1	Uncharacterized protein [Source:UniProtKB/TrEMBL;Acc:A0A096LPA5]	Coding		TC0300009207.hg.1	11.22	12.25	-2.05	0.0166	0.8276	cherfoy	Transcript Identified by AceView	Unassigned		TC1400008019.hg.1	9.24	10.31	-2.1	0.0068	0.8209	GOLGA5	golgin A5	Multiple_Complex		TC0300012965.hg.1	7.17	8.69	-2.87	1.39e-06	0.0011	AC021654.1		Precursor_microRNA		TC1100011726.hg.1	6.83	7.88	-2.08	0.0003	0.1176	RSF1-IT2; AP000609.5	RSF1 intronic transcript 2 (non-protein coding) [Source:HGNC Symbol;Acc:HGNC:41438]; novel transcript; RSF1 intronic transcript 2 [Source:HGNC Symbol;Acc:HGNC:41438]	NonCoding
	TC0800008860.hg.1	15.88	17.07	-2.28	8.5e-05	0.0505	FKSG59		Coding		TC1_KI270708v1_random00006435.hg.1	7.24	8.48	-2.38	0.017	0.8276	AL137861.2		Precursor_microRNA		TC0200008003.hg.1	4.08	5.62	-2.91	0.0069	0.8209	klorporbo	Transcript Identified by AceView	Unassigned		TC1600007392.hg.1	8.18	10.48	-4.92	1.39e-06	0.0011	SNX29P2; SNX29P1	sorting nexin 29 pseudogene 2; sorting nexin 29 pseudogene 1	Multiple_Complex		TC1000010559.hg.1	4.12	5.26	-2.2	0.0003	0.118			NonCoding
	TC0500008397.hg.1	3.76	4.91	-2.22	8.53e-05	0.0505	jawswarbu	Transcript Identified by AceView	Unassigned		TC1_KI270708v1_random00006436.hg.1	7.24	8.48	-2.38	0.017	0.8276	AL137861.8		Precursor_microRNA		TC1000011749.hg.1	9.82	8.25	2.97	0.0069	0.8209	ITPRIP	inositol 1,4,5-trisphosphate receptor interacting protein	Multiple_Complex		TC1100006822.hg.1	6.06	7.77	-3.28	1.42e-06	0.0011	titemi	Transcript Identified by AceView	Coding		TC1700007384.hg.1	7.35	8.43	-2.11	0.0003	0.1202	SNORD4A	small nucleolar RNA, C/D box 4A	Small_RNA
	TC0300009165.hg.1	7.26	8.64	-2.59	8.73e-05	0.0514	spadorbu	Transcript Identified by AceView	Coding		TC0200010410.hg.1	9.64	8.54	2.14	0.017	0.8276	SPATS2L	spermatogenesis associated, serine-rich 2-like	Multiple_Complex		TC1700011300.hg.1	9.49	10.84	-2.56	0.0069	0.8209	AC005702.1		Precursor_microRNA		TC1600009752.hg.1	4.07	5.42	-2.54	1.42e-06	0.0011	smysny	Transcript Identified by AceView	Coding		TC0600008184.hg.1	4.38	5.46	-2.12	0.0003	0.1212	Y_RNA	Y RNA [Source:RFAM;Acc:RF00019]	NonCoding
	TC0100015687.hg.1	7.01	8.51	-2.84	8.74e-05	0.0514	RP11-277L2.5		NonCoding		TC1200006455.hg.1	5.66	6.77	-2.16	0.017	0.8276			NonCoding		TC0600007060.hg.1	14.37	13.16	2.32	0.0069	0.8209	MYLIP; MIR4639	myosin regulatory light chain interacting protein; microRNA 4639	Multiple_Complex		TC0300011620.hg.1	7.31	8.9	-3	1.43e-06	0.0011	AC134729.1		Precursor_microRNA		TC0300011486.hg.1	7.29	8.71	-2.68	0.0003	0.1221	lorybu	Transcript Identified by AceView	Unassigned
	TC1200006878.hg.1	5.71	7.21	-2.82	9.08e-05	0.0517	RP11-253I19.3	novel transcript	NonCoding		TC1300008892.hg.1	11.65	12.98	-2.5	0.0171	0.8276	LPAR6	lysophosphatidic acid receptor 6	Multiple_Complex		TC2100006623.hg.1	5.39	6.83	-2.72	0.0069	0.8209			NonCoding		TC1100011798.hg.1	7.47	9.14	-3.19	1.45e-06	0.0011	RP11-113K21.1		Multiple_Complex		TC0600011456.hg.1	11.07	12.13	-2.08	0.0003	0.1221	Y_RNA	Y RNA [Source:RFAM;Acc:RF00019]	NonCoding
	TC0X00008109.hg.1	4.89	6.11	-2.33	9.09e-05	0.0517	dadu	Transcript Identified by AceView	NonCoding		TC14_KI270722v1_random00006433.hg.1	9.15	10.59	-2.71	0.0173	0.8276	AC138774.2		Precursor_microRNA		TC2000008517.hg.1	12.68	11.36	2.51	0.007	0.8209	SNORD17	small nucleolar RNA, C/D box 17	Small_RNA		TC1000007884.hg.1	8.98	10.31	-2.51	1.46e-06	0.0011	Metazoa_SRP	Metazoan signal recognition particle RNA [Source:RFAM;Acc:RF00017]	NonCoding		TSUnmapped00000767.hg.1	7.09	9.21	-4.34	0.0004	0.1221	IGKV1-12	immunoglobulin kappa variable 1-12 [Source:HGNC Symbol;Acc:HGNC:5730]	Coding
	TC0500006811.hg.1	5	6.16	-2.24	9.09e-05	0.0517	shorskoby	Transcript Identified by AceView	Unassigned		TC1_KI270708v1_random00006433.hg.1	9.15	10.59	-2.71	0.0173	0.8276	AL137861.1		Precursor_microRNA		TC0700009676.hg.1	11.66	12.98	-2.49	0.0072	0.8209	GIMAP7	GTPase, IMAP family member 7	Coding		TC0500010582.hg.1	5.13	6.17	-2.04	1.52e-06	0.0011	doyzarby	Transcript Identified by AceView	Coding		TSUnmapped00000981.hg.1	6.24	7.54	-2.47	0.0004	0.1221			NonCoding
	TC0500011756.hg.1	6.39	7.42	-2.03	9.18e-05	0.0517	CTC-505O3.3	novel transcript	NonCoding		TC1100012048.hg.1	5.91	7.08	-2.24	0.0173	0.8276	loymaw	Transcript Identified by AceView	Unassigned		TC0600011386.hg.1	16.56	13.7	7.29	0.0072	0.8209	IER3	immediate early response 3	Coding		TC0100007989.hg.1	7.99	9.3	-2.49	1.56e-06	0.0012	AC093151.2		Precursor_microRNA		TC0600007660.hg.1	10.74	12.2	-2.73	0.0004	0.1221			NonCoding
	TC0800011819.hg.1	7.06	8.6	-2.91	9.26e-05	0.0517	swavoyby	Transcript Identified by AceView	Unassigned		TC0400010674.hg.1	8.22	9.84	-3.07	0.0173	0.8276	AC119751.1		Precursor_microRNA		TC0100009764.hg.1	14.24	12.98	2.4	0.0073	0.8209	U1	U1 spliceosomal RNA [Source:RFAM;Acc:RF00003]	Small_RNA		TSUnmapped00000070.hg.1	7.99	9.3	-2.49	1.56e-06	0.0012	AC093151.1		Precursor_microRNA		TC0600013731.hg.1	9.48	11.33	-3.6	0.0004	0.1222	beeflawby	Transcript Identified by AceView	Coding
	TC2000007623.hg.1	10.56	11.69	-2.19	9.38e-05	0.0517			NonCoding		TC0400010675.hg.1	8.22	9.84	-3.07	0.0173	0.8276	AC119751.3		Precursor_microRNA		TC0300008134.hg.1	8.43	6.51	3.78	0.0073	0.8209			NonCoding		TC0400011447.hg.1	4.65	6.36	-3.27	1.57e-06	0.0012			NonCoding		TC0300013216.hg.1	7.05	8.09	-2.06	0.0004	0.1222	lasnyby	Transcript Identified by AceView	Coding
	TC1000011335.hg.1	6.3	7.59	-2.45	9.39e-05	0.0517	smytarbo	Transcript Identified by AceView	Unassigned		TC1000010520.hg.1	5.72	6.73	-2.02	0.0179	0.8283	niyamu	Transcript Identified by AceView	Coding		TC0400009181.hg.1	4.44	5.5	-2.08	0.0073	0.8209	RP11-218F10.3	novel transcript	NonCoding		TC1100007727.hg.1	5.22	6.55	-2.5	1.59e-06	0.0012	FAM111B	family with sequence similarity 111, member B	Multiple_Complex		TC2200006822.hg.1	5.7	7.08	-2.59	0.0004	0.1233	IGLC7	immunoglobulin lambda constant 7	Coding
	TC0300008273.hg.1	4.68	5.83	-2.23	9.4e-05	0.0517	neebybu	Transcript Identified by AceView	Coding		TCUn_KI270741v100006435.hg.1	12.88	14.31	-2.7	0.0182	0.8316	AUXG01000518.1		Precursor_microRNA		TC1000008193.hg.1	12.65	9	12.59	0.0073	0.8209	PPIF	peptidylprolyl isomerase F	Multiple_Complex		TC0500007539.hg.1	6.46	7.65	-2.27	1.59e-06	0.0012			NonCoding		TC0300009674.hg.1	9	10.1	-2.15	0.0004	0.1234	weymubu	Transcript Identified by AceView	Unassigned
	TC0100016855.hg.1	4.68	6.33	-3.13	9.52e-05	0.0517	shukorbo	Transcript Identified by AceView	Coding		TC0100008797.hg.1	10.11	9.07	2.06	0.0185	0.8316	AK5	adenylate kinase 5	Multiple_Complex		TC0600010925.hg.1	4.17	5.74	-2.97	0.0075	0.8209			NonCoding		TC1900006756.hg.1	7.98	9.13	-2.21	1.64e-06	0.0012			NonCoding		TC1000012303.hg.1	6.16	7.23	-2.11	0.0004	0.1242	AL607076.1		Precursor_microRNA
	TC0200009603.hg.1	4.19	5.44	-2.37	9.55e-05	0.0517	flarla	Transcript Identified by AceView	Unassigned		TC0900010116.hg.1	10.11	11.47	-2.56	0.0185	0.8316	FP565210.1		Precursor_microRNA		TC1900010574.hg.1	9.65	8.38	2.42	0.0076	0.8209	ZNF571	zinc finger protein 571	Multiple_Complex		TC1000011707.hg.1	4.94	6.13	-2.28	1.69e-06	0.0012	AL360001.1		Precursor_microRNA		TC0200012429.hg.1	6.61	8.21	-3.03	0.0004	0.1266	PPM1B	Memczak2013 ANTISENSE, coding, INTERNAL, intronic best transcript NM_001033556	NonCoding
	TC0400011646.hg.1	6.98	8.43	-2.73	9.56e-05	0.0517	smusnawby	Transcript Identified by AceView	Coding		TC1200006563.hg.1	4.97	6.02	-2.08	0.0186	0.8316	DYRK4_	Transcript Identified by AceView, Entrez Gene ID(s) 8798; 26290; 3742; 4704	Unassigned		TC0200014006.hg.1	9.26	7.6	3.15	0.0076	0.8209			NonCoding		TC0500006805.hg.1	4.34	5.88	-2.92	1.72e-06	0.0012	pleygor	Transcript Identified by AceView	Unassigned		TC0600012558.hg.1	6.47	8.35	-3.69	0.0004	0.1283	klawbley	Transcript Identified by AceView	Unassigned
	TC1200008090.hg.1	3.96	5.92	-3.88	9.58e-05	0.0517			NonCoding		TC1_KI270708v1_random00006438.hg.1	12.39	13.76	-2.6	0.0186	0.8316	AL137861.9		Precursor_microRNA		TC0200011034.hg.1	12.27	13.37	-2.15	0.0076	0.8209	CAB39	calcium binding protein 39	Multiple_Complex		TC1600009740.hg.1	5.97	8.04	-4.2	1.74e-06	0.0012	blozu	Transcript Identified by AceView	Unassigned		TC1400010536.hg.1	5.55	7.18	-3.1	0.0004	0.1298	IGHV4-61	immunoglobulin heavy variable 4-61	Coding
	TC1600007957.hg.1	15.53	13.93	3.03	9.72e-05	0.0517	MT2A	metallothionein 2A	Multiple_Complex		TC14_KI270722v1_random00006432.hg.1	10.91	12.25	-2.53	0.0187	0.8316	AC138774.3		Precursor_microRNA		TC0900009825.hg.1	8.84	11.28	-5.43	0.0077	0.8209	DDX58	DEAD (Asp-Glu-Ala-Asp) box polypeptide 58	Multiple_Complex		TC0900011466.hg.1	6.17	7.29	-2.18	1.77e-06	0.0012	nawswar	Transcript Identified by AceView	Coding		TC1900010791.hg.1	5.39	6.73	-2.52	0.0004	0.1298			NonCoding
	TC1000006769.hg.1	10.67	12.59	-3.77	9.75e-05	0.0517			NonCoding		TC0300009210.hg.1	6.77	8.14	-2.57	0.0188	0.8316	zeeforbo	Transcript Identified by AceView	Unassigned		TC1300006813.hg.1	6.06	7.14	-2.12	0.0077	0.8209	RP11-380B4.3; zoyfaby	novel transcript; Transcript Identified by AceView	Multiple_Complex		TC0900006584.hg.1	5.65	7.23	-2.98	1.79e-06	0.0012			NonCoding		TC0700011699.hg.1	10.17	11.26	-2.12	0.0004	0.1327	Y_RNA	Y RNA [Source:RFAM;Acc:RF00019]	NonCoding
	TC0600013353.hg.1	5.73	7.06	-2.52	9.76e-05	0.0517	sparfla	Transcript Identified by AceView	Unassigned		TC0700009676.hg.1	11.66	12.96	-2.46	0.0189	0.8316	GIMAP7	GTPase, IMAP family member 7	Coding		TC2000006833.hg.1	9.94	11.06	-2.16	0.0078	0.8209	SEC23B	Sec23 homolog B, COPII coat complex component	Multiple_Complex		TC2000009512.hg.1	10.53	12.19	-3.16	1.79e-06	0.0012			NonCoding		TC0900008660.hg.1	10.57	8.34	4.69	0.0004	0.1329	PTGS1	prostaglandin-endoperoxide synthase 1 (prostaglandin G/H synthase and cyclooxygenase)	Coding
	TC0500010904.hg.1	10.55	11.62	-2.1	9.92e-05	0.0521	mystarbu	Transcript Identified by AceView	Coding		TC0900011407.hg.1	6.51	4.83	3.2	0.0189	0.8316	GGTA1P	glycoprotein, alpha-galactosyltransferase 1 pseudogene	Multiple_Complex		TC0800008126.hg.1	11.53	9.82	3.27	0.0078	0.8209	CA2	carbonic anhydrase II	Multiple_Complex		TC0300011828.hg.1	18.72	19.77	-2.08	1.82e-06	0.0012			NonCoding		TC1600007564.hg.1	9.81	11.93	-4.35	0.0005	0.1348	RP11-1166P10.8		Pseudogene
	TC1500008957.hg.1	5.07	6.31	-2.36	0.0001	0.0522	teyroy	Transcript Identified by AceView	Coding		TC0200013785.hg.1	8.76	11.46	-6.51	0.0192	0.8316	MIR548AU	microRNA 548au	Precursor_microRNA		TC1900007358.hg.1	10.98	9.59	2.61	0.0082	0.8209	ARRDC2	arrestin domain containing 2	Multiple_Complex		TC0400010235.hg.1	18.72	19.77	-2.08	1.82e-06	0.0012			NonCoding		TC1600007605.hg.1	9.81	11.93	-4.35	0.0005	0.1348	IGHV3OR16-10	immunoglobulin heavy variable 3/OR16-10 (non-functional)	Coding
	TC2100006619.hg.1	6.65	7.87	-2.33	0.0001	0.0527	bleytar	Transcript Identified by AceView	Unassigned		TC1_KI270707v1_random00006433.hg.1	9.86	11.2	-2.54	0.0194	0.8316	FP325342.1		Precursor_microRNA		TC0400012366.hg.1	8.85	10.62	-3.41	0.0082	0.8209	DDX60	DEAD (Asp-Glu-Ala-Asp) box polypeptide 60	Multiple_Complex		TC1800008625.hg.1	6.93	8.07	-2.2	1.85e-06	0.0012	rehiri	Transcript Identified by AceView	Coding		TC1200011987.hg.1	5.73	6.9	-2.26	0.0005	0.1349	Y_RNA	Y RNA [Source:RFAM;Acc:RF00019]	NonCoding
	TC1500007334.hg.1	5.19	6.42	-2.35	0.0001	0.0531	tukema	Transcript Identified by AceView	Coding		TC0Y00006632.hg.1	11.96	3.52	347.17	0.0194	0.8316	DDX3Y	DEAD (Asp-Glu-Ala-Asp) box helicase 3, Y-linked	Multiple_Complex		TC0900007740.hg.1	5.87	7.28	-2.65	0.0084	0.8209	RMI1	RecQ mediated genome instability 1	Coding		TC0100013470.hg.1	8.79	9.8	-2.01	1.85e-06	0.0012			NonCoding		TC1000007927.hg.1	6.9	8.23	-2.5	0.0005	0.1349	goyfor	Transcript Identified by AceView	Unassigned
	TC1000010629.hg.1	5.85	6.85	-2.01	0.0001	0.0532			NonCoding		TC0100006781.hg.1	9.01	8.01	2	0.0197	0.8316	SLC25A33	solute carrier family 25 (pyrimidine nucleotide carrier), member 33	Multiple_Complex		TC1000008934.hg.1	5.42	6.73	-2.47	0.0085	0.8209	ruromu	Transcript Identified by AceView	Coding		TC0100016435.hg.1	5.21	6.25	-2.06	1.94e-06	0.0013			NonCoding		TC1000011335.hg.1	5.9	7.06	-2.23	0.0005	0.1366	smytarbo	Transcript Identified by AceView	Unassigned
	TC0400011000.hg.1	9.53	10.61	-2.12	0.0001	0.0532	soso	Transcript Identified by AceView	Unassigned		TC0400010676.hg.1	6.65	7.79	-2.2	0.0199	0.8316	AC119751.2		Precursor_microRNA		TC0500008442.hg.1	6.21	7.47	-2.39	0.0085	0.8209			NonCoding		TC0300008496.hg.1	4.03	5.11	-2.12	1.97e-06	0.0013	blubawbu	Transcript Identified by AceView	Unassigned		TC2100007042.hg.1	4.45	5.55	-2.13	0.0005	0.1376	munara	Transcript Identified by AceView	Coding
	TC1500007505.hg.1	5.22	6.34	-2.17	0.0001	0.0539	AC103740.1		Precursor_microRNA		TC2200007840.hg.1	6.65	7.79	-2.2	0.0199	0.8316	CU463998.1		Precursor_microRNA		TC0900007947.hg.1	8.83	10.15	-2.5	0.0088	0.8209	stertuby	Transcript Identified by AceView	Unassigned		TC0300006568.hg.1	9.15	10.88	-3.32	1.98e-06	0.0013	gawsparby	Transcript Identified by AceView	Coding		TC1100008057.hg.1	4.82	5.86	-2.05	0.0005	0.139	jakawby	Transcript Identified by AceView	Unassigned
	TC0200015887.hg.1	11.88	13.24	-2.56	0.0001	0.0539	CUL3	cullin 3	Multiple_Complex		TC0100015651.hg.1	11.73	14.34	-6.12	0.0201	0.8316	MIR5087	microRNA 5087	Multiple_Complex		TC0100016629.hg.1	5.85	7.14	-2.44	0.0088	0.8209	RNASEL	ribonuclease L (2,5-oligoisoadenylate synthetase-dependent)	Coding		TC0100014738.hg.1	7.68	9.04	-2.57	1.99e-06	0.0013			NonCoding		TC0500008609.hg.1	5.66	6.69	-2.03	0.0005	0.1421			NonCoding
	TC1100009486.hg.1	7.06	8.84	-3.44	0.0001	0.0539			NonCoding		TC0400007476.hg.1	11.43	12.94	-2.84	0.0202	0.8316	AC118282.1		Precursor_microRNA		TC0700009675.hg.1	6.79	8.18	-2.61	0.0088	0.8209	GIMAP8	GTPase, IMAP family member 8	Multiple_Complex		TC0400009180.hg.1	10.89	12.68	-3.46	2.01e-06	0.0013	AC093788.1		Precursor_microRNA		TC0400008258.hg.1	4.47	5.9	-2.69	0.0005	0.1421	MTND5P5	mitochondrially encoded NADH:ubiquinone oxidoreductase core subunit 5 pseudogene 5 [Source:HGNC Symbol;Acc:HGNC:42307]	Multiple_Complex
	TC1000008934.hg.1	5.42	6.67	-2.38	0.0001	0.0539	ruromu	Transcript Identified by AceView	Coding		TC1700008719.hg.1	12.24	10.92	2.51	0.0202	0.8316	KPNA2	karyopherin alpha 2 (RAG cohort 1, importin alpha 1)	Multiple_Complex		TC1700008542.hg.1	9.54	10.81	-2.41	0.0088	0.8209			NonCoding		TC0100010594.hg.1	6.32	7.96	-3.12	2.04e-06	0.0013	Z98750.1		Precursor_microRNA		TC1900007260.hg.1	14.5	13.29	2.31	0.0005	0.1453	TPM4	tropomyosin 4	Multiple_Complex
	TC0100011033.hg.1	6.53	7.54	-2.01	0.0001	0.0539			NonCoding		TC2200009269.hg.1	11.89	9.29	6.06	0.0204	0.8316	APOBEC3A	apolipoprotein B mRNA editing enzyme, catalytic polypeptide-like 3A	Multiple_Complex		TC0600009999.hg.1	7.1	5.25	3.6	0.0089	0.8209	HSPE1P26	heat shock protein family E (Hsp10) member 1 pseudogene 26 [Source:HGNC Symbol;Acc:HGNC:49345]	Multiple_Complex		TC0200010574.hg.1	15.33	16.52	-2.29	2.04e-06	0.0013	AC017081.1	Uncharacterized protein [Source:UniProtKB/TrEMBL;Acc:A0A096LPE4]	Coding		TC1300006658.hg.1	7.14	5.89	2.38	0.0006	0.1453	WASF3	WAS protein family, member 3	Multiple_Complex
	TC0600009756.hg.1	6.8	8.64	-3.58	0.0001	0.0539	varsperbu	Transcript Identified by AceView	Unassigned		TC17_GL000205v2_random00006435.hg.1	10.94	12.31	-2.58	0.0204	0.8316	AC011841.5		Precursor_microRNA		TC0200015335.hg.1	4.41	5.59	-2.25	0.0089	0.8209			NonCoding		TC0600013731.hg.1	9.48	11.93	-5.47	2.05e-06	0.0013	beeflawby	Transcript Identified by AceView	Coding		TC1200010841.hg.1	8.34	7.31	2.05	0.0006	0.147	RP11-1049A21.2	novel transcript, antisense to NCKAP1L	NonCoding
	TC0900006540.hg.1	5.94	7.33	-2.63	0.0001	0.0539	MTND6P5	mitochondrially encoded NADH:ubiquinone oxidoreductase core subunit 6 pseudogene 5 [Source:HGNC Symbol;Acc:HGNC:39468]	Multiple_Complex		TC0200006674.hg.1	11.99	10.68	2.49	0.0205	0.8316	KLF11	Kruppel-like factor 11	Multiple_Complex		TSUnmapped00000819.hg.1	8.17	9.32	-2.22	0.009	0.8209	PCYT1A	phosphate cytidylyltransferase 1, choline, alpha	Coding		TC0500010672.hg.1	7.68	8.75	-2.1	2.09e-06	0.0013	nostoby	Transcript Identified by AceView	Coding		TC0700012340.hg.1	13.34	14.4	-2.08	0.0006	0.147			NonCoding
	TC1200012596.hg.1	7.49	9.15	-3.15	0.0001	0.0539	sleeforby	Transcript Identified by AceView	Multiple_Complex		TC2200006540.hg.1	6.95	5.42	2.89	0.0205	0.8316	USP18	ubiquitin specific peptidase 18	Multiple_Complex		TC0800010998.hg.1	7.24	8.41	-2.25	0.009	0.8209	RP11-59O2.1		Multiple_Complex		TC0500008635.hg.1	6.1	7.66	-2.96	2.17e-06	0.0013	ferblawby	Transcript Identified by AceView	Coding		TC0900011785.hg.1	6.02	7.3	-2.43	0.0006	0.1477	RN7SL328P	RNA, 7SL, cytoplasmic 328, pseudogene [Source:HGNC Symbol;Acc:HGNC:46344]	NonCoding
	TC0200009037.hg.1	6.76	8.13	-2.58	0.0001	0.054			NonCoding		TC0900010118.hg.1	8.56	9.81	-2.38	0.0207	0.8316	AL353763.1		Precursor_microRNA		TC1300008760.hg.1	10.24	12.01	-3.41	0.0091	0.8209	EPSTI1	epithelial stromal interaction 1 (breast)	Multiple_Complex		TC0300006553.hg.1	5.16	6.45	-2.45	2.19e-06	0.0013	needawbo	Transcript Identified by AceView	Unassigned		TC2000007189.hg.1	9.5	11.12	-3.07	0.0006	0.1477	vytaw	Transcript Identified by AceView	Unassigned
	TC0100012763.hg.1	5.16	6.47	-2.48	0.0001	0.0545	gamabo	Transcript Identified by AceView	Unassigned		TC1100008059.hg.1	6.23	7.36	-2.2	0.0209	0.8316	sloyglobu	Transcript Identified by AceView	Unassigned		TC0300009282.hg.1	14.12	12.18	3.84	0.0091	0.8209	TIPARP	TCDD-inducible poly(ADP-ribose) polymerase	Multiple_Complex		TC0300009165.hg.1	6.96	8.64	-3.2	2.23e-06	0.0013	spadorbu	Transcript Identified by AceView	Coding		TC0100013293.hg.1	6.73	7.87	-2.21	0.0006	0.1477	ID3	inhibitor of DNA binding 3, dominant negative helix-loop-helix protein	Multiple_Complex
	TC1800008230.hg.1	5.95	7.06	-2.17	0.0001	0.0545			NonCoding		TC2200009257.hg.1	7.49	6.17	2.49	0.0212	0.8316	TCN2	transcobalamin II	Multiple_Complex		TC1900007992.hg.1	4.98	6.12	-2.2	0.0093	0.8209	reture	Transcript Identified by AceView	Coding		TC0300010485.hg.1	12.88	14.13	-2.37	2.33e-06	0.0014	AC104441.1		Precursor_microRNA		TC0300009297.hg.1	6.23	7.34	-2.17	0.0006	0.1477	Y_RNA	Y RNA [Source:RFAM;Acc:RF00019]	NonCoding
	TC0X00010128.hg.1	4.91	6.14	-2.35	0.0001	0.0545	spubor	Transcript Identified by AceView	Coding		TC1600006874.hg.1	4.98	6.32	-2.53	0.0212	0.8316	gleyshey	Transcript Identified by AceView	Coding		TC0300010770.hg.1	13.07	10.83	4.73	0.0093	0.8209	CSRNP1	cysteine-serine-rich nuclear protein 1	Multiple_Complex		TC0600012073.hg.1	6.5	8.32	-3.52	2.34e-06	0.0014	RPS16P5	ribosomal protein S16 pseudogene 5	Multiple_Complex		TC0600012563.hg.1	9.16	10.72	-2.95	0.0006	0.1477	flafloby	Transcript Identified by AceView	Unassigned
	TC0100016495.hg.1	7.52	9.19	-3.2	0.0001	0.0547	tari	Transcript Identified by AceView	Unassigned		TC0800012371.hg.1	13.59	12.15	2.72	0.0214	0.8316	LY6E	lymphocyte antigen 6 complex, locus E	Multiple_Complex		TC1200010969.hg.1	7.62	6.52	2.14	0.0093	0.8209	MIR616	microRNA 616	Precursor_microRNA		TC0600006655.hg.1	4.6	6.2	-3.02	2.4e-06	0.0014			NonCoding		TC0200008405.hg.1	5.14	6.29	-2.23	0.0006	0.1483	IGKV1D-42	immunoglobulin kappa variable 1D-42 (non-functional)	Coding
	TC1700008542.hg.1	9.54	11.13	-3.01	0.0001	0.0548			NonCoding		TC0900008204.hg.1	6.26	7.34	-2.12	0.0215	0.8321	blarlo	Transcript Identified by AceView	Unassigned		TC0300011935.hg.1	5.61	6.93	-2.51	0.0094	0.8209	RP11-861A13.3	TEC	NonCoding		TC1800007493.hg.1	7.52	9.25	-3.31	2.4e-06	0.0014	starvabu	Transcript Identified by AceView	Coding		TC1400010801.hg.1	4.26	6.3	-4.09	0.0006	0.1487	IGHV1-18	immunoglobulin heavy variable 1-18	Coding
	TC1700011454.hg.1	7.51	8.61	-2.14	0.0001	0.0549	satama	Transcript Identified by AceView	Unassigned		TC0Y00007045.hg.1	6.71	7.86	-2.21	0.0215	0.8324	AC134878.1		Precursor_microRNA		TC1700011301.hg.1	9.25	10.47	-2.34	0.0094	0.8209	AC005702.4		Precursor_microRNA		TC1400007758.hg.1	15.24	16.73	-2.81	2.61e-06	0.0015	FKSG61		Coding		TC0900007807.hg.1	11.42	9.97	2.73	0.0006	0.1531	DAPK1	death-associated protein kinase 1	Multiple_Complex
	TC0400012081.hg.1	5.05	6.51	-2.75	0.0001	0.0553	gasnoyby	Transcript Identified by AceView	Unassigned		TC0800008724.hg.1	4.61	5.89	-2.43	0.0219	0.8328			NonCoding		TC1000008931.hg.1	3.52	4.8	-2.44	0.0095	0.8209	MIR4295	microRNA 4295	Precursor_microRNA		TSUnmapped00000934.hg.1	5.79	6.88	-2.13	2.66e-06	0.0015			NonCoding		TC1400010511.hg.1	7.96	9.02	-2.08	0.0007	0.1562	IGHV3-41	immunoglobulin heavy variable 3-41 (pseudogene)	Multiple_Complex
	TC0100011574.hg.1	4.54	5.71	-2.25	0.0001	0.0558	yurero	Transcript Identified by AceView	Coding		TC1400006630.hg.1	9.66	10.69	-2.05	0.0222	0.8328	TRAJ38	T cell receptor alpha joining 38	Coding		TC1700011018.hg.1	9.48	8.44	2.06	0.0096	0.8209	RNU1-42P	RNA, U1 small nuclear 42, pseudogene [Source:HGNC Symbol;Acc:HGNC:48384]	Small_RNA		TC1400008491.hg.1	7.35	10.59	-9.47	2.69e-06	0.0015			NonCoding		TC2100007803.hg.1	13.12	12.05	2.1	0.0007	0.1562	APP	amyloid beta (A4) precursor protein	Multiple_Complex
	TC0100007088.hg.1	5.04	9.54	-22.51	0.0001	0.0561			NonCoding		TC0Y00006722.hg.1	5.61	4.43	2.26	0.0223	0.8328	TXLNGY	taxilin gamma pseudogene, Y-linked	Multiple_Complex		TC0100009850.hg.1	6.61	7.91	-2.46	0.0096	0.8209	RP4-791M13.3	novel transcript	NonCoding		TC1100011726.hg.1	6.83	8.12	-2.46	2.78e-06	0.0016	RSF1-IT2; AP000609.5	RSF1 intronic transcript 2 (non-protein coding) [Source:HGNC Symbol;Acc:HGNC:41438]; novel transcript; RSF1 intronic transcript 2 [Source:HGNC Symbol;Acc:HGNC:41438]	NonCoding		TC1100009398.hg.1	9.54	8.12	2.68	0.0007	0.1579	NRGN	neurogranin (protein kinase C substrate, RC3)	Multiple_Complex
	TC0X00006540.hg.1	6.68	7.8	-2.17	0.0001	0.0567			NonCoding		TC1300009597.hg.1	14.18	13.11	2.1	0.0223	0.8328	GPR18	G protein-coupled receptor 18	Coding		TC0300011005.hg.1	7.12	8.34	-2.33	0.0101	0.8209	syfeybo	Transcript Identified by AceView	Unassigned		TC0100018054.hg.1	8.81	10.03	-2.34	2.83e-06	0.0016			NonCoding		TC0200012741.hg.1	7.08	8.25	-2.26	0.0007	0.1579	watuyo	Transcript Identified by AceView	Coding
	TC0X00010193.hg.1	6.04	7.1	-2.09	0.0001	0.0568	pody	Transcript Identified by AceView	Unassigned		TC2200007526.hg.1	13.06	14.65	-3.01	0.0224	0.8328	RNU12	RNA, U12 small nuclear	Multiple_Complex		TC1900008496.hg.1	12.04	10.53	2.85	0.0106	0.8209	PPP1R15A	protein phosphatase 1, regulatory subunit 15A	Multiple_Complex		TC0800011820.hg.1	8.56	9.59	-2.04	2.86e-06	0.0016	smager	Transcript Identified by AceView	Coding		TC1200006604.hg.1	13.41	12.14	2.4	0.0007	0.1579	CD9	CD9 molecule	Multiple_Complex
	TC0300009210.hg.1	6.77	9.02	-4.74	0.0001	0.0572	zeeforbo	Transcript Identified by AceView	Unassigned		TC2100007539.hg.1	12.6	13.9	-2.45	0.0225	0.8328	CR392039.1		Precursor_microRNA		TC0100017139.hg.1	8.26	9.97	-3.27	0.0108	0.8209	verlorbo	Transcript Identified by AceView	Coding		TC0200013740.hg.1	11.15	12.26	-2.16	2.89e-06	0.0016	AC010884.2		Precursor_microRNA		TC1200007418.hg.1	14.67	13.59	2.12	0.0007	0.1579	ANO6	anoctamin 6	Multiple_Complex
	TC0700013188.hg.1	7.57	8.63	-2.09	0.0001	0.0579	pleyslawbu	Transcript Identified by AceView	Unassigned		TCUn_KI270741v100006434.hg.1	10.35	11.57	-2.34	0.0226	0.8328	AUXG01000517.1		Precursor_microRNA		TC0100010241.hg.1	11.39	13.34	-3.88	0.0108	0.8209	MNDA	myeloid cell nuclear differentiation antigen	Multiple_Complex		TC0400010080.hg.1	5.77	7.44	-3.18	2.9e-06	0.0016	rusworbu	Transcript Identified by AceView	Unassigned		TC0100009905.hg.1	6.8	7.94	-2.2	0.0007	0.1584	meykarbo	Transcript Identified by AceView	Unassigned
	TC0700009217.hg.1	5.21	6.34	-2.19	0.0001	0.0586	weekee	Transcript Identified by AceView	Unassigned		TC1700008571.hg.1	6.27	7.69	-2.68	0.0228	0.8328	reewey	Transcript Identified by AceView	Unassigned		TC0M00006449.hg.1	12.42	11.32	2.15	0.0108	0.8209	MT-TS1	mitochondrially encoded tRNA serine 1 (UCN) [Source:HGNC Symbol;Acc:HGNC:7497]	Multiple_Complex		TC0600006700.hg.1	6.16	7.34	-2.27	2.92e-06	0.0016			NonCoding		TC1400010514.hg.1	6.51	7.78	-2.41	0.0007	0.1584	IGHV3-43	immunoglobulin heavy variable 3-43	Coding
	TC0800011978.hg.1	5.96	7.34	-2.61	0.0001	0.0587	joskorbu	Transcript Identified by AceView	Unassigned		TC0600007847.hg.1	13.36	11.38	3.93	0.0229	0.8328	CDKN1A	cyclin-dependent kinase inhibitor 1A (p21, Cip1)	Multiple_Complex		TC1900010850.hg.1	6.51	5.37	2.21	0.011	0.8209	blashy	Transcript Identified by AceView	Coding		TC1500009362.hg.1	3.91	5.13	-2.33	2.94e-06	0.0016			NonCoding		TC0600013055.hg.1	7.81	9.3	-2.8	0.0007	0.1584	lorjer	Transcript Identified by AceView	Unassigned
	TC0600008475.hg.1	7.08	8.34	-2.39	0.0001	0.0587	tuglybu	Transcript Identified by AceView	Coding		TC4_GL000008v2_random00006435.hg.1	13.96	15.22	-2.41	0.0236	0.8328	AL583842.1		Precursor_microRNA		TSUnmapped00000840.hg.1	12.92	11.75	2.25	0.011	0.8209			tRNA		TC0100016703.hg.1	16.98	18.51	-2.89	3e-06	0.0016			NonCoding		TC1600009179.hg.1	5.36	6.47	-2.16	0.0007	0.1601			NonCoding
	TC1100007218.hg.1	7.22	8.55	-2.51	0.0001	0.0587	swortubo	Transcript Identified by AceView	Unassigned		TCUn_KI270743v100006432.hg.1	13.96	15.22	-2.41	0.0236	0.8328	AC138775.5		Precursor_microRNA		TC0100012763.hg.1	5.16	6.22	-2.08	0.0111	0.8209	gamabo	Transcript Identified by AceView	Unassigned		TC1700011456.hg.1	8.65	10.72	-4.2	3.03e-06	0.0016	satama	Transcript Identified by AceView	Unassigned		TC2200006771.hg.1	6.75	7.83	-2.11	0.0007	0.1604	IGLV1-50	immunoglobulin lambda variable 1-50 (non-functional)	Multiple_Complex
	TC1000010105.hg.1	5.79	7.13	-2.52	0.0001	0.0592	kleyshy	Transcript Identified by AceView	Unassigned		TC17_GL000205v2_random00006436.hg.1	11.39	12.74	-2.56	0.0238	0.8328	AC011841.2		Precursor_microRNA		TC0300012007.hg.1	7.03	8.13	-2.15	0.0114	0.8209	CD200R1	CD200 receptor 1	Coding		TC1600008323.hg.1	6.18	7.28	-2.14	3.14e-06	0.0016	weyswa	Transcript Identified by AceView	Coding		TC1500008668.hg.1	5.51	7.61	-4.29	0.0008	0.162	LOC642131; RP11-294C11.2	putative V-set and immunoglobulin domain-containing-like protein IGHV4OR15-8; Uncharacterized protein [Source:UniProtKB/TrEMBL;Acc:A0A087WW49]	Coding
	TC1800009115.hg.1	6.78	8.65	-3.65	0.0001	0.0592	narvabu	Transcript Identified by AceView	Unassigned		TC0600007103.hg.1	11.77	10.75	2.04	0.0244	0.8342	KDM1B	lysine (K)-specific demethylase 1B	Multiple_Complex		TC2100007205.hg.1	11.13	12.35	-2.34	0.0114	0.8209	MX2	MX dynamin-like GTPase 2	Multiple_Complex		TC0300012136.hg.1	5.86	7.29	-2.71	3.19e-06	0.0016	blybawbu	Transcript Identified by AceView	Unassigned		TC1000011707.hg.1	4.94	6.01	-2.1	0.0008	0.162	AL360001.1		Precursor_microRNA
	TC0800006883.hg.1	6.34	8.07	-3.31	0.0001	0.0592	swarslobu	Transcript Identified by AceView	Coding		TC0600009852.hg.1	6.38	5.19	2.29	0.0245	0.8342	RP1-99E18.2		Multiple_Complex		TC1900009140.hg.1	8.61	7.33	2.44	0.0115	0.8209			NonCoding		TC1000010723.hg.1	13.64	14.7	-2.09	3.33e-06	0.0017	rawsmee	Transcript Identified by AceView	Coding		TC1000010409.hg.1	7.15	8.22	-2.1	0.0008	0.162	wawspo	Transcript Identified by AceView	Coding
	TC1100012004.hg.1	4.2	5.46	-2.39	0.0001	0.0594	RP11-685N10.1	novel transcript	NonCoding		TC14_GL000009v2_random00006446.hg.1	9.05	10.48	-2.69	0.0245	0.8342			NonCoding		TC1200007258.hg.1	4.99	6.06	-2.1	0.0115	0.8209	RP11-50I19.1		Multiple_Complex		TC0700013104.hg.1	5.22	6.36	-2.21	3.34e-06	0.0017			NonCoding		TC1100008270.hg.1	7.97	6.62	2.55	0.0008	0.162	CTTN	cortactin	Multiple_Complex
	TC0600009757.hg.1	3.69	5.02	-2.51	0.0001	0.0597	meeklawby	Transcript Identified by AceView	Coding		TC1700007262.hg.1	9.39	8.19	2.29	0.0245	0.8342	MAP2K3	mitogen-activated protein kinase kinase 3	Multiple_Complex		TC1500010576.hg.1	9.84	8.82	2.03	0.0117	0.8209	saswo	Transcript Identified by AceView	Coding		TC1600008264.hg.1	16.01	17.24	-2.34	3.38e-06	0.0017	FKSG63		Coding		TC0800010015.hg.1	10.1	11.34	-2.36	0.0008	0.162			NonCoding
	TC1700008470.hg.1	4.39	5.82	-2.7	0.0002	0.0597	RP11-619I22.1	novel transcript sense intronic to VMP1	NonCoding		TC1400008940.hg.1	19.14	17.86	2.43	0.0247	0.8342	NFKBIA	nuclear factor of kappa light polypeptide gene enhancer in B-cells inhibitor, alpha	Multiple_Complex		TC0600007262.hg.1	11.4	10.28	2.17	0.0117	0.8209	HIST1H3A	histone cluster 1, H3a	Coding		TC1000010029.hg.1	7.18	9.31	-4.36	3.4e-06	0.0017	shoyshy	Transcript Identified by AceView	Unassigned		TC1600010104.hg.1	9.09	10.97	-3.69	0.0008	0.1625	IGHV3OR16-11	immunoglobulin heavy variable 3/OR16-11 (pseudogene)	Multiple_Complex
	TC0400012147.hg.1	7.85	9.3	-2.73	0.0002	0.0597	feefloy	Transcript Identified by AceView	Unassigned		TC0900009996.hg.1	7.8	6.54	2.39	0.0251	0.8342	PAX5	paired box 5	Multiple_Complex		TC1800008897.hg.1	4.58	6.07	-2.81	0.0118	0.8209	moni	Transcript Identified by AceView	Unassigned		TC1400010449.hg.1	4.63	8.38	-13.45	3.4e-06	0.0017	IGHD	immunoglobulin heavy constant delta	Coding		TC2200006821.hg.1	5.8	7.37	-2.96	0.0008	0.1626	IGLC6	immunoglobulin lambda constant 6 (Kern+Oz- marker, gene/pseudogene)	Multiple_Complex
	TC0500011993.hg.1	7.3	8.68	-2.6	0.0002	0.0597	sheystorby	Transcript Identified by AceView	Coding		TC1500010843.hg.1	9.37	8.35	2.02	0.0253	0.8349	RP11-382B18.5		Multiple_Complex		TC1200008921.hg.1	10.62	12.67	-4.15	0.012	0.8209	OAS2	2-5-oligoadenylate synthetase 2	Multiple_Complex		TC0700006784.hg.1	17.76	18.88	-2.18	3.41e-06	0.0017	AC073333.1	Uncharacterized protein [Source:UniProtKB/TrEMBL;Acc:A0A096LNJ6]	Coding		TC0X00009216.hg.1	7.09	8.54	-2.74	0.0008	0.1636	toymey	Transcript Identified by AceView	Unassigned
	TC0300013116.hg.1	5.62	7.54	-3.79	0.0002	0.0597	flerkybu	Transcript Identified by AceView	Coding		TC2000008872.hg.1	11.54	12.75	-2.32	0.0253	0.8349	AL121756.1		Precursor_microRNA		TC1800008650.hg.1	12.52	9.1	10.76	0.012	0.8209	SMAD7	SMAD family member 7	Multiple_Complex		TSUnmapped00000981.hg.1	6.24	8.11	-3.65	3.43e-06	0.0017			NonCoding		TC0800009961.hg.1	12.62	10.3	5.02	0.0008	0.1673	CLU; MIR6843	clusterin; microRNA 6843	Multiple_Complex
	TC0200007187.hg.1	6.41	7.52	-2.16	0.0002	0.0598	slerjeebu	Transcript Identified by AceView	Unassigned		TC2200007783.hg.1	8.07	6.92	2.21	0.0255	0.8349	PIM3	Pim-3 proto-oncogene, serine/threonine kinase	Multiple_Complex		TC0300012527.hg.1	15.63	14.5	2.18	0.0121	0.8209	MSL2	male-specific lethal 2 homolog (Drosophila)	Coding		TC0400012358.hg.1	7.28	8.79	-2.84	3.47e-06	0.0017			NonCoding		TC0700011945.hg.1	8.73	9.82	-2.13	0.0008	0.1675	cheysmeybu	Transcript Identified by AceView	Coding
	TC0700009889.hg.1	5.14	6.5	-2.57	0.0002	0.0603	weejoy	Transcript Identified by AceView	Unassigned		TC14_GL000194v1_random00006433.hg.1	10.7	12.13	-2.7	0.0255	0.8349	AC145212.3		Precursor_microRNA		TC0400012082.hg.1	4.57	5.68	-2.16	0.0121	0.8209	blarbeebo	Transcript Identified by AceView	Unassigned		TC1200007956.hg.1	5.78	8.12	-5.05	3.53e-06	0.0017	chachu	Transcript Identified by AceView	Unassigned		TC1400010539.hg.1	6.51	7.67	-2.24	0.0009	0.1676	IGHV3-65	immunoglobulin heavy variable 3-65 (pseudogene)	Multiple_Complex
	TC1100012049.hg.1	7.65	9.78	-4.35	0.0002	0.0603	sekira	Transcript Identified by AceView	Unassigned		TC0Y00007322.hg.1	10.54	4.82	52.74	0.0255	0.8349	RPS4Y1	ribosomal protein S4, Y-linked 1	Multiple_Complex		TC1000012025.hg.1	11.46	12.52	-2.1	0.0122	0.8209	MCMBP	minichromosome maintenance complex binding protein	Multiple_Complex		TC1300010037.hg.1	5.39	7.48	-4.27	3.58e-06	0.0017	KIAA0226L	KIAA0226-like	Multiple_Complex		TC1200011218.hg.1	15.45	16.73	-2.44	0.0009	0.1676	RP11-1143G9.4	novel transcript antisense to LYZ	NonCoding
	TC0500008439.hg.1	5.31	6.59	-2.42	0.0002	0.0603	veeslawby	Transcript Identified by AceView	Unassigned		TC2000008517.hg.1	12.68	11.42	2.4	0.026	0.8368	SNORD17	small nucleolar RNA, C/D box 17	Small_RNA		TC0900011524.hg.1	9.12	7.39	3.31	0.0123	0.8209			NonCoding		TC0900011449.hg.1	7.76	9.18	-2.68	3.62e-06	0.0017	choyplerbu	Transcript Identified by AceView	Coding		TC0500010420.hg.1	8.29	9.42	-2.19	0.0009	0.1706	chustuby	Transcript Identified by AceView	Coding
	TC1200012051.hg.1	6.93	8.14	-2.31	0.0002	0.0603	RP11-115H15.2	novel transcript, sense intronic to MED13L	NonCoding		TC0100015644.hg.1	7.42	8.44	-2.03	0.026	0.8368			NonCoding		TC0300009472.hg.1	4.57	3.17	2.64	0.0123	0.8209	barjoybu	Transcript Identified by AceView	Unassigned		TC1000008068.hg.1	6.02	7.77	-3.36	3.64e-06	0.0017	swysmor	Transcript Identified by AceView	Coding		TC0900011342.hg.1	6.41	7.52	-2.15	0.0009	0.1722	jorspaw	Transcript Identified by AceView	Coding
	TC1300009259.hg.1	7.42	9.44	-4.06	0.0002	0.0603			NonCoding		TC2200006440.hg.1	11.08	12.49	-2.66	0.0262	0.8368			NonCoding		TC1400009934.hg.1	4.34	5.64	-2.46	0.0126	0.8209	wopar	Transcript Identified by AceView	Unassigned		TC1700010301.hg.1	9.64	10.75	-2.16	3.64e-06	0.0017			NonCoding		TC0800008860.hg.1	15.33	16.46	-2.18	0.0009	0.1726	FKSG59		Coding
	TC1000009938.hg.1	7.79	9.02	-2.36	0.0002	0.0605			NonCoding		TC1_KI270708v1_random00006432.hg.1	8.69	10.03	-2.53	0.0262	0.8368	AL137861.5		Precursor_microRNA		TC1100007368.hg.1	5.88	7.22	-2.53	0.0126	0.8209	yatu	Transcript Identified by AceView	Coding		TC1000008432.hg.1	6.37	8.07	-3.26	3.68e-06	0.0017			NonCoding		TC1600007608.hg.1	10.27	12.31	-4.12	0.0009	0.1735	IGHV3OR16-8	immunoglobulin heavy variable 3/OR16-8 (non-functional)	Coding
	TC0600009755.hg.1	7.92	8.99	-2.09	0.0002	0.0606	skyvoby	Transcript Identified by AceView	Coding		TC0400011146.hg.1	8.03	9.08	-2.06	0.0263	0.8368	stubabo	Transcript Identified by AceView	Unassigned		TC1900008057.hg.1	18.9	17.48	2.67	0.0128	0.8209	ZFP36	ZFP36 ring finger protein	Coding		TC0800007040.hg.1	7.76	9.68	-3.8	3.69e-06	0.0017	ADAM28	ADAM metallopeptidase domain 28	Multiple_Complex		TC0500008535.hg.1	13.02	14.02	-2	0.001	0.1761	AC010235.1		Precursor_microRNA
	TC0100014158.hg.1	5.22	6.52	-2.46	0.0002	0.062	smorboy	Transcript Identified by AceView	Unassigned		TC0800011335.hg.1	7.77	6.74	2.04	0.0263	0.8368	feyveeby	Transcript Identified by AceView	Unassigned		TC0400008063.hg.1	5.82	6.93	-2.15	0.0131	0.8209	zyswuby	Transcript Identified by AceView	Unassigned		TC0200014406.hg.1	6.47	7.63	-2.23	3.73e-06	0.0018	LOC391448	Transcript Identified by AceView, Entrez Gene ID(s) 391448	Coding		TC0500012634.hg.1	4.04	5.24	-2.31	0.001	0.1782	jysteeby	Transcript Identified by AceView	Unassigned
	TC0400010032.hg.1	6.59	7.97	-2.61	0.0002	0.062	boygo; RP11-448G15.3	Transcript Identified by AceView; novel transcript, overlapping WDR1	Multiple_Complex		TC1900007891.hg.1	12.2	11.07	2.19	0.0266	0.838	HCST	hematopoietic cell signal transducer	Multiple_Complex		TC0300006944.hg.1	5.22	6.38	-2.23	0.0131	0.8209			NonCoding		TC0900007951.hg.1	16.05	17.23	-2.26	3.74e-06	0.0018	FKSG56		Coding		TC1400009983.hg.1	6.26	7.26	-2.01	0.001	0.1787			NonCoding
	TC0700010589.hg.1	5.01	6.02	-2.01	0.0002	0.062	RNU6-979P	RNA, U6 small nuclear 979, pseudogene [Source:HGNC Symbol;Acc:HGNC:47942]	Small_RNA		TC0700011628.hg.1	6.6	5.27	2.51	0.0269	0.838	spako	Transcript Identified by AceView	Coding		TC1300007836.hg.1	6.9	7.94	-2.06	0.0131	0.8209	jydeeby	Transcript Identified by AceView	Unassigned		TC1700010694.hg.1	11.52	12.64	-2.17	3.86e-06	0.0018	skeemu	Transcript Identified by AceView	Coding		TC1400007037.hg.1	6.84	7.98	-2.2	0.001	0.1787	SNORD58	Small nucleolar RNA SNORD58 [Source:RFAM;Acc:RF00151]	Small_RNA
	TC0800006682.hg.1	5.58	6.77	-2.28	0.0002	0.062	skobla	Transcript Identified by AceView	Unassigned		TC1100013027.hg.1	12.62	11.44	2.26	0.0269	0.838	COX8A	cytochrome c oxidase subunit VIIIA (ubiquitous)	Multiple_Complex		TC1100007218.hg.1	7.22	8.23	-2.02	0.0131	0.8209	swortubo	Transcript Identified by AceView	Unassigned		TC0700012176.hg.1	4.32	5.37	-2.07	3.91e-06	0.0018			NonCoding		TC1000009908.hg.1	17.99	16.79	2.3	0.001	0.1802	RSU1	Ras suppressor protein 1	Multiple_Complex
	TC0900010492.hg.1	6.1	7.28	-2.26	0.0002	0.062	mumure	Transcript Identified by AceView	Unassigned		TC0300013116.hg.1	5.62	6.74	-2.18	0.027	0.838	flerkybu	Transcript Identified by AceView	Coding		TC0100017375.hg.1	6.82	5.62	2.3	0.0133	0.8209	SNORA36B; MIR664A	small nucleolar RNA, H/ACA box 36B; microRNA 664a	Multiple_Complex		TC0900006499.hg.1	4.79	6.69	-3.72	4.03e-06	0.0018			NonCoding		TC2100008247.hg.1	8.8	9.99	-2.28	0.001	0.1812			NonCoding
	TC2100008044.hg.1	7.77	9.44	-3.18	0.0002	0.062	morsey	Transcript Identified by AceView	Unassigned		TC1900012039.hg.1	13.8	12.52	2.43	0.0271	0.838	LILRB2	leukocyte immunoglobulin-like receptor, subfamily B (with TM and ITIM domains), member 2	Multiple_Complex		TC1900010009.hg.1	13.68	11.83	3.59	0.0134	0.8209	JUND	jun D proto-oncogene	Coding		TC1200012695.hg.1	3.83	5.27	-2.71	4.06e-06	0.0018	RP11-693J15.5	novel transcript	NonCoding		TC0200008399.hg.1	5.11	6.48	-2.58	0.001	0.1825	IGKV1D-16	immunoglobulin kappa variable 1D-16	Coding
	TC0300010681.hg.1	6.32	7.62	-2.46	0.0002	0.062	stofubo	Transcript Identified by AceView	Unassigned		TC0100008815.hg.1	10.93	8.15	6.82	0.0273	0.838	IFI44L	interferon-induced protein 44-like	Multiple_Complex		TC0700007507.hg.1	5.93	7.23	-2.46	0.0135	0.8209	pyblorby	Transcript Identified by AceView	Coding		TC1500009205.hg.1	8.67	10.1	-2.69	4.15e-06	0.0018	skoysu	Transcript Identified by AceView	Coding		TC1700012274.hg.1	12.33	8.5	14.18	0.001	0.1825	ITGB3	integrin beta 3	Multiple_Complex
	TC0900006935.hg.1	8.69	9.7	-2.01	0.0002	0.0621			NonCoding		TC1600009919.hg.1	6.71	7.75	-2.06	0.0273	0.838			NonCoding		TC0800011831.hg.1	5.51	6.54	-2.04	0.0136	0.8209	charshor	Transcript Identified by AceView	Coding		TC1200012562.hg.1	4.59	5.88	-2.44	4.17e-06	0.0019	kawjerby	Transcript Identified by AceView	Unassigned		TC0700009977.hg.1	5.63	4.57	2.1	0.001	0.183	PDGFA	platelet-derived growth factor alpha polypeptide	Multiple_Complex
	TC1000010901.hg.1	8.46	9.51	-2.07	0.0002	0.0623	AL138925.1		Precursor_microRNA		TCUn_GL000224v100006434.hg.1	13.36	14.69	-2.51	0.0274	0.838	AL591856.4		Precursor_microRNA		TC0500008440.hg.1	6.17	7.43	-2.39	0.0136	0.8209	wawslawby	Transcript Identified by AceView	Unassigned		TC1200009108.hg.1	13.26	14.47	-2.32	4.36e-06	0.0019	AC004813.1	Uncharacterized protein [Source:UniProtKB/TrEMBL;Acc:A0A096LNP3]	Coding		TC16_KI270728v1_random00006435.hg.1	4.65	6.03	-2.59	0.0011	0.1836	AC136616.3		Coding
	TC1200012187.hg.1	7.72	8.97	-2.38	0.0002	0.0625	steybleebu	Transcript Identified by AceView	Coding		TCUn_GL000224v100006432.hg.1	8.84	9.95	-2.17	0.0276	0.838	AL591856.5		Precursor_microRNA		TC0100016476.hg.1	11.11	12.88	-3.41	0.0138	0.8209	KIAA0040	KIAA0040	Multiple_Complex		TC0X00008680.hg.1	12.19	13.33	-2.2	4.42e-06	0.0019	AC231656.1		Precursor_microRNA		TC1000008346.hg.1	5.75	7.08	-2.52	0.0011	0.1862	peepoby	Transcript Identified by AceView	Unassigned
	TC1300009257.hg.1	8.1	9.78	-3.2	0.0002	0.0626	stofeeby	Transcript Identified by AceView	Coding		TC0X00010060.hg.1	4.9	16.33	-2766.46	0.0277	0.838	XIST	X inactive specific transcript (non-protein coding)	NonCoding		TC1000007176.hg.1	14.65	12.59	4.16	0.0141	0.8209	MAP3K8	mitogen-activated protein kinase kinase kinase 8	Multiple_Complex		TC0100016052.hg.1	4.97	8.31	-10.14	4.43e-06	0.0019	FCRL1	Fc receptor-like 1	Multiple_Complex		TC1000008068.hg.1	6.02	7.15	-2.18	0.0011	0.1868	swysmor	Transcript Identified by AceView	Coding
	TC0600009964.hg.1	8.01	9.35	-2.54	0.0002	0.0628	vostaby	Transcript Identified by AceView	Unassigned		TC0100009931.hg.1	5	6.03	-2.04	0.0277	0.838	gapybu	Transcript Identified by AceView	Coding		TC0200011665.hg.1	9.78	8.7	2.11	0.0141	0.8209			NonCoding		TC1900007994.hg.1	6.29	7.29	-2.01	4.43e-06	0.0019	reture	Transcript Identified by AceView	Unassigned		TC1100010606.hg.1	4.45	5.51	-2.07	0.0011	0.1868			NonCoding
	TC2000008160.hg.1	6.42	7.49	-2.1	0.0002	0.0629			NonCoding		TC0100013445.hg.1	13.01	11.73	2.42	0.0277	0.838	IFI6	interferon, alpha-inducible protein 6	Multiple_Complex		TC0900010488.hg.1	5.61	6.87	-2.39	0.0142	0.8209	tawvoyby	Transcript Identified by AceView	Unassigned		TC0X00006757.hg.1	6.04	7.05	-2.02	4.47e-06	0.0019			NonCoding		TC2200006799.hg.1	5.99	7.07	-2.11	0.0011	0.1868	IGLV3-25	immunoglobulin lambda variable 3-25	Coding
	TC0800006683.hg.1	5.31	6.92	-3.06	0.0002	0.0629	farzorbu	Transcript Identified by AceView	Unassigned		TC1400006643.hg.1	8.74	9.95	-2.31	0.0278	0.838	TRAJ9	T cell receptor alpha joining 9	Coding		TC0500012519.hg.1	12.88	11.77	2.16	0.0143	0.8209	SPARC	secreted protein, acidic, cysteine-rich (osteonectin)	Multiple_Complex		TC0100014661.hg.1	6.78	8.32	-2.92	4.55e-06	0.0019	snerneebu	Transcript Identified by AceView	Unassigned		TC0100014661.hg.1	6.78	7.99	-2.31	0.0011	0.1872	snerneebu	Transcript Identified by AceView	Unassigned
	TC0600010394.hg.1	7.24	8.32	-2.11	0.0002	0.0635			NonCoding		TC0900011577.hg.1	9.3	7.81	2.81	0.0285	0.8406	SNORA65	small nucleolar RNA, H/ACA box 65	Small_RNA		TC0300009203.hg.1	6.33	7.49	-2.24	0.0143	0.8209			NonCoding		TC2200008942.hg.1	7.26	8.57	-2.48	4.58e-06	0.0019			NonCoding		TC1200012187.hg.1	7.13	8.62	-2.81	0.0011	0.1872	steybleebu	Transcript Identified by AceView	Coding
	TC0100007270.hg.1	6.19	7.79	-3.04	0.0002	0.0642	RP1-224A6.9	novel transcript	NonCoding		TC0300007251.hg.1	6.58	7.88	-2.46	0.0286	0.8406	CXCR6	chemokine (C-X-C motif) receptor 6	Multiple_Complex		TC0100007832.hg.1	12.92	10.72	4.6	0.0145	0.8209	ZC3H12A; MIR6732	zinc finger CCCH-type containing 12A; microRNA 6732	Multiple_Complex		TC0400011170.hg.1	9.02	10.8	-3.43	4.67e-06	0.002	lerflor	Transcript Identified by AceView	Unassigned		TSUnmapped00000719.hg.1	5.88	7.26	-2.6	0.0011	0.1872	IGKV1-37	immunoglobulin kappa variable 1-37 (non-functional) [Source:HGNC Symbol;Acc:HGNC:5739]	Coding
	TC1300007832.hg.1	5.44	6.63	-2.28	0.0002	0.0648	mertarby	Transcript Identified by AceView	Coding		TCUn_GL000219v100006433.hg.1	13.77	15.07	-2.47	0.0286	0.8406	AL592183.6		Precursor_microRNA		TC0100016676.hg.1	9.16	10.2	-2.07	0.0145	0.8209	EDEM3	ER degradation enhancer, mannosidase alpha-like 3	Multiple_Complex		TC0200014797.hg.1	3.13	4.25	-2.18	4.7e-06	0.002	chudey	Transcript Identified by AceView	Unassigned		TC2000007623.hg.1	9.9	11.05	-2.23	0.0012	0.1879			NonCoding
	TC1100012050.hg.1	6.87	9.38	-5.68	0.0002	0.0654	chuchee	Transcript Identified by AceView	Unassigned		TC0800012382.hg.1	13.99	10.87	8.72	0.0288	0.8406	DEFA3	defensin, alpha 3, neutrophil-specific	Coding		TC0600008109.hg.1	13.72	11.43	4.88	0.0146	0.8209	VEGFA	vascular endothelial growth factor A	Multiple_Complex		TC1100007753.hg.1	7.32	8.38	-2.07	4.75e-06	0.002	speyglubu	Transcript Identified by AceView	Coding		TC1500010835.hg.1	5.57	7.27	-3.25	0.0012	0.1906	IGHV4OR15-8	immunoglobulin heavy variable 4/OR15-8 (non-functional)	Multiple_Complex
	TC0300009209.hg.1	7.12	8.63	-2.84	0.0002	0.066	werfarbu	Transcript Identified by AceView	Unassigned		TC0400007731.hg.1	13.14	12.02	2.18	0.0289	0.8406	MT2P1	metallothionein 2 pseudogene 1 [Source:HGNC Symbol;Acc:HGNC:7407]	Multiple_Complex		TC1300008309.hg.1	17.58	16.55	2.04	0.0147	0.8209	FTH1P7	ferritin, heavy polypeptide 1 pseudogene 7 [Source:HGNC Symbol;Acc:HGNC:3994]	Multiple_Complex		TC0900008401.hg.1	4.97	6.22	-2.38	4.77e-06	0.002	zoreyby	Transcript Identified by AceView	Unassigned		TC0600007016.hg.1	5.26	6.68	-2.67	0.0012	0.1906			NonCoding
	TC0700013624.hg.1	9.09	10.33	-2.37	0.0002	0.066	RP11-138A9.1	novel transcript	NonCoding		TC2100008477.hg.1	5.17	6.55	-2.59	0.0292	0.8406	S100B	S100 calcium binding protein B	Coding		TC0600007012.hg.1	14.73	11.91	7.06	0.0147	0.8209	CD83	CD83 molecule	Multiple_Complex		TC0200007191.hg.1	4.61	5.91	-2.46	4.79e-06	0.002	MIR558	microRNA 558	Precursor_microRNA		TC0200015194.hg.1	9.86	8.33	2.87	0.0013	0.1923	TFPI	tissue factor pathway inhibitor (lipoprotein-associated coagulation inhibitor)	Multiple_Complex
	TC0700009101.hg.1	3.34	4.4	-2.09	0.0002	0.0663	pyflawbu	Transcript Identified by AceView	Unassigned		TC0300013855.hg.1	15.76	14.19	2.97	0.0293	0.8406	NFKBIZ	nuclear factor of kappa light polypeptide gene enhancer in B-cells inhibitor, zeta	Multiple_Complex		TC0400012310.hg.1	9.71	11.47	-3.38	0.0148	0.8209	2022-03-01	membrane associated ring finger 1	Multiple_Complex		TC1700011454.hg.1	7.27	8.61	-2.53	4.85e-06	0.002	satama	Transcript Identified by AceView	Unassigned		TC1400006686.hg.1	8.7	6.53	4.48	0.0013	0.1952	CMTM5	CKLF-like MARVEL transmembrane domain containing 5	Multiple_Complex
	TC0300007048.hg.1	8.09	9.12	-2.04	0.0002	0.0667			NonCoding		TCUn_KI270743v100006434.hg.1	9.61	10.93	-2.51	0.0295	0.8406	AC138775.4		Precursor_microRNA		TC1800007157.hg.1	5.4	6.51	-2.16	0.0149	0.8209	RP11-687E1.2	novel transcript, sense intronic to PIK3C3	NonCoding		TC0100015491.hg.1	5.47	7.12	-3.14	4.93e-06	0.002	remema; snoyrobu	Transcript Identified by AceView	Multiple_Complex		TC1300006818.hg.1	7.03	8.26	-2.34	0.0014	0.1968	AL161898.1		Precursor_microRNA
	TC0500008230.hg.1	5.58	7.26	-3.22	0.0002	0.0667	swawswubu	Transcript Identified by AceView	Unassigned		TC1400006540.hg.1	12.49	11.1	2.62	0.0297	0.8406	RNASE2	ribonuclease, RNase A family, 2 (liver, eosinophil-derived neurotoxin)	Coding		TC0500007709.hg.1	5.27	6.44	-2.25	0.0149	0.8209	shusloyby	Transcript Identified by AceView	Unassigned		TC1500009454.hg.1	4.04	5.05	-2.01	4.95e-06	0.002	gawpee	Transcript Identified by AceView	Coding		TC2200009214.hg.1	5.08	6.47	-2.61	0.0014	0.197	IGLV2-18	immunoglobulin lambda variable 2-18	Multiple_Complex
	TC0500011396.hg.1	3.69	4.88	-2.29	0.0002	0.0667	sneefler	Transcript Identified by AceView	Unassigned		TC0400008273.hg.1	8.33	7.16	2.25	0.0298	0.8406	fuswoby	Transcript Identified by AceView	Unassigned		TC0100010512.hg.1	4.52	5.68	-2.24	0.0153	0.8209	menira	Transcript Identified by AceView	Coding		TC0100015746.hg.1	7.71	8.77	-2.09	5e-06	0.002			NonCoding		TC0200008378.hg.1	5.79	7.08	-2.44	0.0014	0.197	IGKV1D-35	immunoglobulin kappa variable 1D-35 (pseudogene)	Multiple_Complex
	TC0100007269.hg.1	8.08	9.11	-2.05	0.0002	0.0667	CDC42-IT1; RP1-224A6.6	CDC42 intronic transcript 1 (non-protein coding) [Source:HGNC Symbol;Acc:HGNC:41317]; novel transcript; CDC42 intronic transcript 1 [Source:HGNC Symbol;Acc:HGNC:41317]	NonCoding		TC0200009076.hg.1	5.09	6.25	-2.24	0.0299	0.8407	fleepubo	Transcript Identified by AceView	Coding		TC0600010873.hg.1	7.38	6	2.6	0.0153	0.8209	rorjar	Transcript Identified by AceView	NonCoding		TC0400011980.hg.1	4.89	6.22	-2.51	5.17e-06	0.0021	RNY1P14	RNA, Ro-associated Y1 pseudogene 14 [Source:HGNC Symbol;Acc:HGNC:50877]	NonCoding		TC0200010729.hg.1	9.26	10.58	-2.48	0.0014	0.1982	XRCC5	Transcript Identified by AceView, Entrez Gene ID(s) 7520	Unassigned
	TC0X00010083.hg.1	4.74	5.89	-2.21	0.0002	0.0671	MIR421	microRNA 421	Multiple_Complex		TC0700012959.hg.1	9.45	8.36	2.14	0.0299	0.8407	EZH2	enhancer of zeste 2 polycomb repressive complex 2 subunit	Multiple_Complex		TC0100016360.hg.1	4.45	5.6	-2.21	0.0154	0.8209	SELL	Memczak2013 ALT_ACCEPTOR, ALT_DONOR, coding, INTERNAL, intronic best transcript NM_000655	NonCoding		TC1500007431.hg.1	6.32	7.89	-2.97	5.17e-06	0.0021	CYCSP38	cytochrome c, somatic pseudogene 38 [Source:HGNC Symbol;Acc:HGNC:24411]	Multiple_Complex		TC0M00006447.hg.1	12.76	14.32	-2.95	0.0014	0.1982	MT-TA; MT-TN	mitochondrially encoded tRNA alanine [Source:HGNC Symbol;Acc:HGNC:7475]; mitochondrially encoded tRNA asparagine [Source:HGNC Symbol;Acc:HGNC:7493]	Multiple_Complex
	TC1000010625.hg.1	6.37	7.95	-2.99	0.0002	0.0671	RP11-521C22.3	RP11-521C22.3 (from geneSymbol)	Unassigned		TC0800009437.hg.1	13.98	10.84	8.85	0.03	0.8407	DEFA1B; DEFA1; DEFA3	defensin, alpha 1B; defensin, alpha 1; defensin, alpha 3, neutrophil-specific	Coding		TC0700012735.hg.1	4.08	5.1	-2.03	0.0154	0.8209	blorkee	Transcript Identified by AceView	Unassigned		TC0300012666.hg.1	6.75	8.09	-2.53	5.46e-06	0.0022	klerdobu	Transcript Identified by AceView	Coding		TC1000011977.hg.1	7.05	8.4	-2.55	0.0014	0.1989	RP11-427L15.2	novel transcript sense intonic to CACUL1	NonCoding
	TC0700012209.hg.1	6.12	7.15	-2.03	0.0002	0.0674	skarflubu	Transcript Identified by AceView	Unassigned		TC0800012381.hg.1	13.98	10.84	8.85	0.03	0.8407	DEFA1; DEFA1B	defensin, alpha 1; defensin, alpha 1B	Coding		TC1100006812.hg.1	10.76	11.96	-2.31	0.0155	0.8209	ZNF143	zinc finger protein 143	Multiple_Complex		TC0100014893.hg.1	8.16	9.8	-3.1	5.53e-06	0.0022	PHKA1P1	phosphorylase kinase, alpha 1 pseudogene 1 [Source:HGNC Symbol;Acc:HGNC:33919]	Pseudogene		TC1500008604.hg.1	10.71	12.44	-3.32	0.0014	0.1989	IGHV3OR15-7	immunoglobulin heavy variable 3/OR15-7 (pseudogene)	Coding
	TC1400007121.hg.1	6.05	7.32	-2.41	0.0002	0.0674			NonCoding		TC1700011953.hg.1	12.48	11.44	2.05	0.0302	0.8417	CBX4	chromobox homolog 4	Multiple_Complex		TC0100008488.hg.1	5.77	4.62	2.22	0.0155	0.8209	gorzawbo	Transcript Identified by AceView	Coding		TC2100006706.hg.1	8.76	10.28	-2.85	5.55e-06	0.0022			NonCoding		TC1900008707.hg.1	6.33	7.56	-2.34	0.0014	0.1989			NonCoding
	TC0700013628.hg.1	8.45	9.48	-2.05	0.0002	0.0674			NonCoding		TC1100012049.hg.1	7.65	8.84	-2.28	0.0308	0.8423	sekira	Transcript Identified by AceView	Unassigned		TC0200013511.hg.1	13.58	11.94	3.12	0.0155	0.8209	DUSP2	dual specificity phosphatase 2	Multiple_Complex		TC1500007299.hg.1	16.28	17.67	-2.62	5.63e-06	0.0022			NonCoding		TC0100014894.hg.1	8.72	9.98	-2.39	0.0014	0.1989			NonCoding
	TC1000007765.hg.1	6.01	7.25	-2.35	0.0002	0.0674	siniro	Transcript Identified by AceView	Unassigned		TC0Y00006488.hg.1	5.03	3.62	2.66	0.0312	0.8425	LINC00278	long intergenic non-protein coding RNA 278	Multiple_Complex		TC2200006614.hg.1	9.13	7.64	2.82	0.0156	0.8209	GP1BB; SEPT5	glycoprotein Ib (platelet), beta polypeptide; septin 5	Multiple_Complex		TC0900011784.hg.1	6.34	7.92	-2.99	5.64e-06	0.0022	wawshaw	Transcript Identified by AceView	Unassigned		TC1600009738.hg.1	4.5	5.52	-2.03	0.0014	0.1989	EARS2andGGA2	Transcript Identified by AceView, Entrez Gene ID(s) 124454; 23062	Unassigned
	TC0900009347.hg.1	6.35	7.55	-2.28	0.0002	0.0674	kawspaw	Transcript Identified by AceView	Coding		TC0400009012.hg.1	7.69	10.07	-5.21	0.0312	0.8426	LOC100996286; RP11-18H21.1	uncharacterized LOC100996286; novel transcript	NonCoding		TC0300010141.hg.1	8.05	6.69	2.57	0.0156	0.8209			NonCoding		TC0200013635.hg.1	4.23	5.38	-2.22	5.8e-06	0.0022			NonCoding		TC1400010800.hg.1	9.3	12.33	-8.2	0.0015	0.1994	IGHG3; IGHV4-34; IGHV7-34-1; IGHV3-23; IGHV1-24; IGHV3-7; IGHV3-11; IGHV3-21; IGHV3-15; IGHV3-6; IGHV3-20; IGHV2-5; IGHV1-2; IGHV4-4; IGHV1-3; IGHV6-1; IGHM; IGHJ6; IGHJ2P; IGHJ2; IGHJ1P; IGHJ1; IGHG1	immunoglobulin heavy constant gamma 3 (G3m marker); immunoglobulin heavy variable 4-34; immunoglobulin heavy variable 7-34-1 (pseudogene); immunoglobulin heavy variable 3-23; immunoglobulin heavy variable 1-24; immunoglobulin heavy variable 3-7; immunoglobulin heavy variable 3-11 (gene/pseudogene); immunoglobulin heavy variable 3-21; immunoglobulin heavy variable 3-15; immunoglobulin heavy variab…	Multiple_Complex
	TC2000007762.hg.1	4.6	6.03	-2.68	0.0002	0.068	gluvey	Transcript Identified by AceView	Unassigned		TC0100008488.hg.1	5.77	4.41	2.56	0.0316	0.8432	gorzawbo	Transcript Identified by AceView	Coding		TC0100014855.hg.1	9.7	11.47	-3.4	0.0158	0.8209	GBP4	guanylate binding protein 4	Multiple_Complex		TC1700010263.hg.1	4.86	6.5	-3.13	5.81e-06	0.0022	vawwybu	Transcript Identified by AceView	Unassigned		TC1400010492.hg.1	7.8	10.1	-4.95	0.0015	0.1994	IGHV4-28	immunoglobulin heavy variable 4-28	Coding
	TC0400011980.hg.1	5.13	6.22	-2.12	0.0002	0.0683	RNY1P14	RNA, Ro-associated Y1 pseudogene 14 [Source:HGNC Symbol;Acc:HGNC:50877]	NonCoding		TC0700012787.hg.1	5.31	6.36	-2.07	0.0318	0.8432	smeyperby	Transcript Identified by AceView	Coding		TC0X00008596.hg.1	9.12	11.37	-4.73	0.0158	0.8209	CDR1; CDR1-AS	Memczak2013 ANTISENSE, CDS, coding, downstream_end, upstream_start, UTR3, UTR5 best transcript NM_004065; CDR1 antisense RNA; CDR1 antisense RNA [Source:HGNC Symbol;Acc:HGNC:48926]	NonCoding		TC0100007269.hg.1	7.73	9.11	-2.62	5.95e-06	0.0023	CDC42-IT1; RP1-224A6.6	CDC42 intronic transcript 1 (non-protein coding) [Source:HGNC Symbol;Acc:HGNC:41317]; novel transcript; CDC42 intronic transcript 1 [Source:HGNC Symbol;Acc:HGNC:41317]	NonCoding		TC1400010551.hg.1	5.56	8.17	-6.08	0.0015	0.2008	IGHV1-69-2	immunoglobulin heavy variable 1-69-2	Coding
	TC0700012179.hg.1	6	7.37	-2.58	0.0002	0.0683			NonCoding		TC0300009217.hg.1	9.32	10.38	-2.08	0.0319	0.8432	Y_RNA	Y RNA [Source:RFAM;Acc:RF00019]	NonCoding		TC1200010588.hg.1	12.97	11.62	2.56	0.016	0.8209	KANSL2; SNORA2B	KAT8 regulatory NSL complex subunit 2; small nucleolar RNA, H/ACA box 2B	Multiple_Complex		TC1000011970.hg.1	5.19	6.75	-2.96	6.11e-06	0.0023	jawshu	Transcript Identified by AceView	Unassigned		TC1700011278.hg.1	4.61	5.65	-2.06	0.0015	0.2012	warvoybu	Transcript Identified by AceView	Coding
	TC0100007271.hg.1	5.6	7.46	-3.64	0.0002	0.0683	wularbo	Transcript Identified by AceView	Unassigned		TC1800008622.hg.1	3.8	4.81	-2.01	0.0319	0.8432	shawsu	Transcript Identified by AceView	Coding		TC1400010019.hg.1	10.36	9.3	2.09	0.016	0.8209	MOAP1	modulator of apoptosis 1	Coding		TC2200008880.hg.1	9.25	10.53	-2.42	6.13e-06	0.0023			NonCoding		TSUnmapped00000590.hg.1	6.55	8.49	-3.84	0.0015	0.2029	IGKV1-16	immunoglobulin kappa variable 1-16 [Source:HGNC Symbol;Acc:HGNC:5732]	Coding
	TC1000011970.hg.1	5.65	6.75	-2.15	0.0002	0.0683	jawshu	Transcript Identified by AceView	Unassigned		TC0Y00007074.hg.1	8.69	5.8	7.41	0.0321	0.8432	UTY	ubiquitously transcribed tetratricopeptide repeat containing, Y-linked	Multiple_Complex		TC1100012777.hg.1	7.8	8.87	-2.1	0.016	0.8209	jychor	Transcript Identified by AceView	Unassigned		TC0100010593.hg.1	7.54	9.1	-2.93	6.13e-06	0.0023	RN7SL425P	RNA, 7SL, cytoplasmic 425, pseudogene [Source:HGNC Symbol;Acc:HGNC:46441]	NonCoding		TC1700010896.hg.1	5.58	6.9	-2.49	0.0015	0.2035	sworwaw	Transcript Identified by AceView	Unassigned
	TC0600007828.hg.1	6.54	7.98	-2.71	0.0002	0.0696	labloy	Transcript Identified by AceView	Unassigned		TC1700007127.hg.1	12.34	11.22	2.16	0.0323	0.8432	LGALS9C; LGALS9B	lectin, galactoside-binding, soluble, 9C; lectin, galactoside-binding, soluble, 9B	Multiple_Complex		TC1100010175.hg.1	9.84	8.67	2.25	0.0161	0.8209	RRAS2	related RAS viral (r-ras) oncogene homolog 2	Multiple_Complex		TC0300009297.hg.1	6.23	7.72	-2.82	6.17e-06	0.0023	Y_RNA	Y RNA [Source:RFAM;Acc:RF00019]	NonCoding		TC1400010521.hg.1	9.96	12.09	-4.39	0.0016	0.2045	IGHV3-47	immunoglobulin heavy variable 3-47 (pseudogene)	Multiple_Complex
	TC0200012442.hg.1	12.14	13.27	-2.18	0.0002	0.0696	AC067957.1		Precursor_microRNA		TC1800006904.hg.1	5.26	6.32	-2.09	0.0323	0.8432	darplee	Transcript Identified by AceView	Unassigned		TC1800008658.hg.1	6	7.55	-2.92	0.0163	0.8209			NonCoding		TC0400008483.hg.1	5.59	6.6	-2.01	6.17e-06	0.0023	UGT8	UDP glycosyltransferase 8	Multiple_Complex		TC0800006882.hg.1	6.32	7.73	-2.65	0.0016	0.2045	boyblu	Transcript Identified by AceView	Unassigned
	TC0300012057.hg.1	6.15	7.8	-3.14	0.0002	0.0699	glorbobu	Transcript Identified by AceView	Coding		TC0900007311.hg.1	6.46	7.72	-2.38	0.0326	0.8432	BX088702.1		Precursor_microRNA		TC1200007463.hg.1	6.05	7.24	-2.27	0.0163	0.8209			NonCoding		TC0500007530.hg.1	14.3	15.31	-2.02	6.19e-06	0.0023	FKSG52		Coding		TC2200008869.hg.1	6.79	8.14	-2.54	0.0016	0.2045	marvee	Transcript Identified by AceView	Coding
	TC0600007901.hg.1	6.29	7.7	-2.66	0.0002	0.0699	sneykleebu	Transcript Identified by AceView	Unassigned		TC0200016402.hg.1	9.06	7.33	3.33	0.0326	0.8432	RSAD2	radical S-adenosyl methionine domain containing 2	Multiple_Complex		TC0300007256.hg.1	9.23	12.1	-7.31	0.0164	0.8209	CCR2	chemokine (C-C motif) receptor 2	Multiple_Complex		TC0X00007418.hg.1	13.39	14.57	-2.26	6.32e-06	0.0024	flarbor	Transcript Identified by AceView	Coding		TC0300011757.hg.1	8.68	6.21	5.57	0.0016	0.2045	PROS1	protein S (alpha)	Multiple_Complex
	TC1200012296.hg.1	5.41	6.93	-2.87	0.0002	0.0699	RP11-214K3.21	novel transcript, sense intronic to CCDC92	NonCoding		TC14_GL000009v2_random00006448.hg.1	6.85	7.87	-2.02	0.0327	0.8432	BX004987.3		Precursor_microRNA		TC2200007964.hg.1	4.8	5.95	-2.22	0.0164	0.8209	plujey	Transcript Identified by AceView	Coding		TC1700007788.hg.1	4.94	6.16	-2.34	6.33e-06	0.0024	skeeslu	Transcript Identified by AceView	Coding		TC0200008361.hg.1	4.89	6.65	-3.4	0.0016	0.2045	IGKV4-1	immunoglobulin kappa variable 4-1	Multiple_Complex
	TC0100009385.hg.1	5.54	6.56	-2.03	0.0002	0.0699	RP5-1074L1.4	novel transcript, antisense to SLC16A4	NonCoding		TC0800009433.hg.1	10.31	5.54	27.31	0.0327	0.8432	DEFA4	defensin, alpha 4, corticostatin	Coding		TC0800010754.hg.1	5.1	6.5	-2.64	0.0165	0.8209	beyly	Transcript Identified by AceView	Unassigned		TC0200007815.hg.1	12.24	14.19	-3.86	6.36e-06	0.0024	AC007365.2		Precursor_microRNA		TC0700006974.hg.1	7.9	9.25	-2.55	0.0016	0.2049	AC004520.1		Precursor_microRNA
	TC0300013740.hg.1	4.77	5.85	-2.11	0.0002	0.0699	gerstuby	Transcript Identified by AceView	Coding		TC0900009912.hg.1	8.61	7.35	2.4	0.0328	0.8432	SIGMAR1	sigma non-opioid intracellular receptor 1	Multiple_Complex		TC0100016855.hg.1	4.68	5.8	-2.17	0.0167	0.8209	shukorbo	Transcript Identified by AceView	Coding		TC0900011103.hg.1	14.93	16.39	-2.74	6.4e-06	0.0024			NonCoding		TC1700011456.hg.1	8.65	10.11	-2.75	0.0016	0.2049	satama	Transcript Identified by AceView	Unassigned
	TC0X00007746.hg.1	3.78	5.13	-2.55	0.0002	0.0702			NonCoding		TC0600012646.hg.1	4.81	5.96	-2.22	0.0331	0.8432			NonCoding		TC0800008859.hg.1	5.3	6.57	-2.41	0.0169	0.8209	terchawby	Transcript Identified by AceView	Unassigned		TC1400009983.hg.1	6.26	7.61	-2.56	6.43e-06	0.0024			NonCoding		TC1500010834.hg.1	8.89	10.8	-3.77	0.0016	0.2053	IGHV1OR15-3; IGHV1OR15-1	immunoglobulin heavy variable 1/OR15-3 (pseudogene); immunoglobulin heavy variable 1/OR15-1 (non-functional)	Multiple_Complex
	TC1100012047.hg.1	7.02	8.84	-3.52	0.0002	0.0703	snykawby	Transcript Identified by AceView	Unassigned		TC1800007471.hg.1	10.4	8.06	5.06	0.0332	0.8432	PMAIP1	phorbol-12-myristate-13-acetate-induced protein 1	Multiple_Complex		TC1000008397.hg.1	11.24	12.7	-2.75	0.0169	0.8209	IFIT3	interferon-induced protein with tetratricopeptide repeats 3	Coding		TC0500010904.hg.1	10.19	11.62	-2.69	6.44e-06	0.0024	mystarbu	Transcript Identified by AceView	Coding		TC1400007428.hg.1	13.39	12.33	2.08	0.0017	0.2101	RP11-804M7.2		Multiple_Complex
	TC1000006764.hg.1	9.27	11.1	-3.54	0.0003	0.0706	larshy	Transcript Identified by AceView	Unassigned		TC2100007538.hg.1	9.45	10.84	-2.61	0.0332	0.8432	CR392039.2		Precursor_microRNA		TC1000008891.hg.1	12.63	11.06	2.97	0.017	0.8209	DUSP5	dual specificity phosphatase 5	Multiple_Complex		TC0600013728.hg.1	5.42	7.25	-3.58	6.53e-06	0.0024	plosmeyby	Transcript Identified by AceView	Unassigned		TC1400010528.hg.1	9.78	11.65	-3.65	0.0018	0.2111	IGHV3-52	immunoglobulin heavy variable 3-52 (pseudogene)	Multiple_Complex
	TC1300009254.hg.1	7.88	9.41	-2.89	0.0003	0.0712	snorfeeby	Transcript Identified by AceView	Unassigned		TC0600010873.hg.1	7.38	6.07	2.48	0.0333	0.8432	rorjar	Transcript Identified by AceView	NonCoding		TC1200009549.hg.1	6.14	8.01	-3.64	0.0171	0.8209	RP11-283I3.6	novel transcript	NonCoding		TC0100014901.hg.1	9.53	10.88	-2.54	6.57e-06	0.0024	blobar	Transcript Identified by AceView	Unassigned		TC0200012312.hg.1	4.81	5.9	-2.12	0.0018	0.2111	HSPE1P13	heat shock protein family E (Hsp10) member 1 pseudogene 13 [Source:HGNC Symbol;Acc:HGNC:49332]	Multiple_Complex
	TC0800006684.hg.1	5.38	6.51	-2.18	0.0003	0.0716	blykoy	Transcript Identified by AceView	Unassigned		TC1600007961.hg.1	9.8	8.76	2.06	0.0335	0.8432	MT1JP	metallothionein 1J, pseudogene	Multiple_Complex		TC0100015977.hg.1	11.29	8.89	5.26	0.0172	0.8209	SNORA80E	small nucleolar RNA, H/ACA box 80E	Small_RNA		TC1000010629.hg.1	5.65	6.85	-2.31	6.77e-06	0.0024			NonCoding		TSUnmapped00000621.hg.1	5.35	7.21	-3.65	0.0018	0.2124	IGKV1-6	immunoglobulin kappa variable 1-6 [Source:HGNC Symbol;Acc:HGNC:5742]	Coding
	TC0100010674.hg.1	5.24	6.86	-3.08	0.0003	0.0716	GPR52	G protein-coupled receptor 52	Coding		TC1000008193.hg.1	12.65	10.79	3.64	0.0336	0.8432	PPIF	peptidylprolyl isomerase F	Multiple_Complex		TC1600011189.hg.1	8.46	7.32	2.21	0.0173	0.8209	koyzy	Transcript Identified by AceView	Unassigned		TC0900011342.hg.1	6.41	7.67	-2.39	6.78e-06	0.0024	jorspaw	Transcript Identified by AceView	Coding		TC2200009215.hg.1	9.36	10.94	-3	0.0018	0.2124	IGLV2-14	immunoglobulin lambda variable 2-14	Multiple_Complex
	TC0300011492.hg.1	7.4	8.91	-2.85	0.0003	0.0716	norswerby	Transcript Identified by AceView	Unassigned		TC0600009819.hg.1	5.36	4.36	2	0.0336	0.8432	ULBP2	UL16 binding protein 2	Coding		TC1500007979.hg.1	11.28	12.32	-2.06	0.0173	0.8209	PSMA4	proteasome subunit alpha 4	Multiple_Complex		TC1600009401.hg.1	7.39	8.41	-2.02	6.83e-06	0.0024	MIR548H2	microRNA 548h-2	Precursor_microRNA		TC1400010806.hg.1	7.36	9.92	-5.88	0.0019	0.2143	IGHV5-51	immunoglobulin heavy variable 5-51	Multiple_Complex
	TC0100016857.hg.1	7.51	9.03	-2.87	0.0003	0.0716	LOC100129570	Transcript Identified by AceView, Entrez Gene ID(s) 100129570	Unassigned		TC2200006436.hg.1	11.73	12.93	-2.3	0.0337	0.8432			NonCoding		TC0100008664.hg.1	9.78	8.07	3.27	0.0174	0.8209	GADD45A	growth arrest and DNA-damage-inducible, alpha	Multiple_Complex		TC2000007186.hg.1	5.05	6.09	-2.06	6.9e-06	0.0024	bylee	Transcript Identified by AceView	Coding		TC0100009144.hg.1	5.91	7.24	-2.51	0.0019	0.2143	skoroybo	Transcript Identified by AceView	Unassigned
	TC1300007836.hg.1	6.9	8.53	-3.1	0.0003	0.0725	jydeeby	Transcript Identified by AceView	Unassigned		TC0100008816.hg.1	9.1	7.51	3.01	0.0339	0.8432	IFI44	interferon-induced protein 44	Multiple_Complex		TC0900006432.hg.1	10.72	9.02	3.26	0.0174	0.8209	DDX11L5	DEAD/H (Asp-Glu-Ala-Asp/His) box helicase 11 like 5	Multiple_Complex		TC0400011574.hg.1	10.28	12.2	-3.79	6.92e-06	0.0024			NonCoding		TC0400009180.hg.1	10.89	12.17	-2.44	0.0019	0.2165	AC093788.1		Precursor_microRNA
	TC0800008794.hg.1	3.95	5.08	-2.19	0.0003	0.0729	moyzuby	Transcript Identified by AceView	Unassigned		TC2200006437.hg.1	8.73	9.98	-2.38	0.034	0.8432			NonCoding		TC1000007990.hg.1	13.25	11.46	3.45	0.0175	0.8209	DDIT4	DNA damage inducible transcript 4	Multiple_Complex		TC0200007902.hg.1	5.63	8.33	-6.48	6.94e-06	0.0024	steydor	Transcript Identified by AceView	Coding		TC1600009923.hg.1	7.62	9.23	-3.06	0.0019	0.2169			NonCoding
	TC1200009012.hg.1	5.21	6.42	-2.31	0.0003	0.0729	sybleebu	Transcript Identified by AceView	Coding		TC0100009465.hg.1	4.47	5.5	-2.04	0.0345	0.8432			NonCoding		TC0500007231.hg.1	14.11	12.84	2.4	0.0175	0.8209	PTGER4	prostaglandin E receptor 4 (subtype EP4)	Multiple_Complex		TC1100013224.hg.1	6.87	8.76	-3.71	7.08e-06	0.0025	POU2AF1	POU class 2 associating factor 1	Multiple_Complex		TC0800011275.hg.1	8.76	10.09	-2.51	0.002	0.2173	chorvawby	Transcript Identified by AceView	Unassigned
	TC0300011503.hg.1	5.75	7.16	-2.66	0.0003	0.0737	flerrobu	Transcript Identified by AceView	Unassigned		TC2000007062.hg.1	10.04	11.25	-2.32	0.036	0.8456	AC104301.1		Precursor_microRNA		TC2000007670.hg.1	7.26	5.54	3.3	0.0177	0.8209	SNAI1	snail family zinc finger 1	Coding		TC0300013641.hg.1	7.61	8.78	-2.26	7.18e-06	0.0025	RNU6ATAC24P	RNA, U6atac small nuclear 24, pseudogene [Source:HGNC Symbol;Acc:HGNC:46923]	Small_RNA		TC0700013397.hg.1	6.87	8	-2.18	0.002	0.2178	CDK14	cyclin-dependent kinase 14	Multiple_Complex
	TC0700006819.hg.1	4.99	6.13	-2.19	0.0003	0.0737	ferblar	Transcript Identified by AceView	Unassigned		TC0800011634.hg.1	9.34	8.33	2.01	0.036	0.8456	SNTB1	syntrophin, beta 1 (dystrophin-associated protein A1, 59kDa, basic component 1)	Multiple_Complex		TC0300009211.hg.1	8.72	10.61	-3.7	0.018	0.8209	speefarbu	Transcript Identified by AceView	Unassigned		TC2100006619.hg.1	6.21	7.87	-3.15	7.18e-06	0.0025	bleytar	Transcript Identified by AceView	Unassigned		TC2200008122.hg.1	13.92	14.96	-2.06	0.002	0.2182			NonCoding
	TC2100006957.hg.1	9.14	10.46	-2.5	0.0003	0.0741	bymer	Transcript Identified by AceView	Unassigned		TC0100015652.hg.1	8.84	10.08	-2.37	0.036	0.8456	RNU1-122P	RNA, U1 small nuclear 122, pseudogene [Source:HGNC Symbol;Acc:HGNC:48464]	Multiple_Complex		TC1100013097.hg.1	9.16	10.41	-2.36	0.018	0.8209	REXO2	RNA exonuclease 2	Multiple_Complex		TC1800008341.hg.1	9.35	10.64	-2.45	7.19e-06	0.0025	AC090206.1		Precursor_microRNA		TC1800007963.hg.1	10.59	8.96	3.1	0.002	0.2188	EPB41L3	erythrocyte membrane protein band 4.1-like 3	Multiple_Complex
	TC1500008523.hg.1	6.8	8.03	-2.35	0.0003	0.0747	darzee	Transcript Identified by AceView	Unassigned		TC1100011568.hg.1	15.1	13.97	2.19	0.0368	0.8465	FCHSD2	FCH and double SH3 domains 2	Multiple_Complex		TC0500009321.hg.1	11.11	12.57	-2.74	0.018	0.8209	MAT2B	methionine adenosyltransferase II, beta	Multiple_Complex		TC0X00006540.hg.1	6.41	7.8	-2.63	7.26e-06	0.0025			NonCoding		TC1200007053.hg.1	8.13	6.83	2.46	0.002	0.2188	SPX	spexin hormone	Multiple_Complex
	TC0200012931.hg.1	5.45	6.6	-2.22	0.0003	0.0748	sargabo	Transcript Identified by AceView	Coding		TC1900009491.hg.1	11.09	9.05	4.12	0.037	0.8469	FCER2	Fc fragment of IgE, low affinity II, receptor for (CD23)	Multiple_Complex		TC1100012042.hg.1	6.16	7.24	-2.12	0.018	0.8209	leemaw	Transcript Identified by AceView	Unassigned		TC0500006808.hg.1	4.9	6.2	-2.46	7.27e-06	0.0025	AC016549.1	GALI1870 [Source:UniProtKB/TrEMBL;Acc:Q6UWR0]	Coding		TC0100014206.hg.1	6.52	7.84	-2.49	0.002	0.2189	chaplo	Transcript Identified by AceView	Coding
	TC0700013292.hg.1	5.24	6.78	-2.91	0.0003	0.0748	fybley	Transcript Identified by AceView	Unassigned		TC0900010119.hg.1	7.58	8.94	-2.58	0.0375	0.8491	MIR1299	microRNA 1299	Precursor_microRNA		TC0700008786.hg.1	13.16	12.05	2.15	0.018	0.8209	DNAJB9	DnaJ (Hsp40) homolog, subfamily B, member 9	Multiple_Complex		TC1800008604.hg.1	5.33	6.38	-2.07	7.38e-06	0.0025	RP11-687F6.4		Multiple_Complex		TC1400009197.hg.1	4.49	5.97	-2.79	0.0021	0.2207			NonCoding
	TC0700008109.hg.1	5.72	7.13	-2.66	0.0003	0.0748	jeesmeebu	Transcript Identified by AceView	Unassigned		TC1000008891.hg.1	12.63	11.27	2.56	0.0377	0.8491	DUSP5	dual specificity phosphatase 5	Multiple_Complex		TC0100011453.hg.1	14.59	12.41	4.51	0.018	0.8209	G0S2	G0/G1 switch 2	Multiple_Complex		TC0800007078.hg.1	6.79	8.48	-3.23	7.44e-06	0.0025	foyslubu	Transcript Identified by AceView	Unassigned		TC0500010816.hg.1	5.34	6.45	-2.17	0.0021	0.2207	Y_RNA	Y RNA [Source:RFAM;Acc:RF00019]	NonCoding
	TC0300006841.hg.1	7.6	8.71	-2.16	0.0003	0.075	garfabo	Transcript Identified by AceView	Unassigned		TC0Y00007293.hg.1	4.55	3.51	2.06	0.0381	0.8493			NonCoding		TC1200011400.hg.1	17.02	14.72	4.95	0.0181	0.8209	CCDC59	coiled-coil domain containing 59	Multiple_Complex		TC1000008346.hg.1	5.75	7.25	-2.84	7.47e-06	0.0025	peepoby	Transcript Identified by AceView	Unassigned		TC2200009209.hg.1	5.68	7.44	-3.37	0.0022	0.2238	IGLV1-40	immunoglobulin lambda variable 1-40	Coding
	TC0300009215.hg.1	6.39	8.83	-5.42	0.0003	0.0754	reyfawbu	Transcript Identified by AceView	Unassigned		TC0700006737.hg.1	10	8.75	2.38	0.0389	0.8493	ARL4A	ADP-ribosylation factor like GTPase 4A	Coding		TC1400009787.hg.1	11.95	13.63	-3.22	0.0181	0.8209	SPTLC2	serine palmitoyltransferase, long chain base subunit 2	Multiple_Complex		TC1100011340.hg.1	9.05	10.06	-2	7.5e-06	0.0025			NonCoding		TC0200014289.hg.1	5.87	6.9	-2.04	0.0022	0.2238	smardawbu	Transcript Identified by AceView	Coding
	TC0600007917.hg.1	4.45	5.48	-2.05	0.0003	0.0755			NonCoding		TC1400007442.hg.1	15.7	14.66	2.06	0.0393	0.8493	ZBTB1	zinc finger and BTB domain containing 1	Multiple_Complex		TC1400008007.hg.1	9.32	10.67	-2.55	0.0183	0.8209	CPSF2	cleavage and polyadenylation specific factor 2	Multiple_Complex		TC0400011000.hg.1	8.98	10.61	-3.11	7.55e-06	0.0025	soso	Transcript Identified by AceView	Unassigned		TC0100006939.hg.1	9.19	10.71	-2.85	0.0022	0.2238	blarawbo	Transcript Identified by AceView	Unassigned
	TC1300008428.hg.1	7.77	9.17	-2.64	0.0003	0.0758	sheynor	Transcript Identified by AceView	Unassigned		TC0200008003.hg.1	4.08	5.28	-2.31	0.0394	0.8493	klorporbo	Transcript Identified by AceView	Unassigned		TC1600009411.hg.1	8.07	6.98	2.12	0.0184	0.8209	karwarbu	Transcript Identified by AceView	Coding		TC0400007594.hg.1	6.04	7.29	-2.37	7.77e-06	0.0026	poskoby	Transcript Identified by AceView	Coding		TC0300011754.hg.1	8.27	6.27	4.01	0.0022	0.2242	PROS2P	protein S (beta) pseudogene	Multiple_Complex
	TC0800011542.hg.1	7.14	8.77	-3.09	0.0003	0.0758	klobly	Transcript Identified by AceView	Unassigned		TC0600011078.hg.1	8.08	9.68	-3.03	0.0394	0.8493	glosnorbu	Transcript Identified by AceView	Unassigned		TC0300007745.hg.1	14.83	15.83	-2	0.0185	0.8209	ARL6IP5	ADP-ribosylation factor like GTPase 6 interacting protein 5	Multiple_Complex		TC0500009004.hg.1	4.58	5.68	-2.14	7.82e-06	0.0026	bloswybu	Transcript Identified by AceView	Coding		TC0200008374.hg.1	10.23	12.49	-4.79	0.0022	0.2259	IGKV1D-39	immunoglobulin kappa variable 1D-39	Multiple_Complex
	TC0600009969.hg.1	7.56	9.22	-3.14	0.0003	0.0758	swyjee	Transcript Identified by AceView	Coding		TC1900012025.hg.1	8.15	9.2	-2.07	0.0396	0.8493	ZNF28	zinc finger protein 28	Multiple_Complex		TC0600010331.hg.1	5.1	6.12	-2.02	0.0186	0.8209	FAM120B	family with sequence similarity 120B	Multiple_Complex		TC1000008345.hg.1	5.74	7.51	-3.41	7.83e-06	0.0026			NonCoding		TC1400010531.hg.1	3.64	4.8	-2.23	0.0022	0.2259	IGHV7-56	immunoglobulin heavy variable 7-56 (pseudogene)	Multiple_Complex
	TC0200008984.hg.1	10.08	8.93	2.22	0.0003	0.0759	RABL2A	RAB, member of RAS oncogene family-like 2A	Multiple_Complex		TC0700006795.hg.1	17.52	16.3	2.34	0.0396	0.8493	AHR	aryl hydrocarbon receptor	Multiple_Complex		TC0100018323.hg.1	12.61	10.32	4.9	0.0186	0.8209	IER5	immediate early response 5	Coding		TC2100008047.hg.1	7.11	8.64	-2.88	7.85e-06	0.0026	RUNX1-IT1	RUNX1 intronic transcript 1	NonCoding		TC1600010181.hg.1	8.84	7.65	2.29	0.0023	0.2264	NETO2	neuropilin (NRP) and tolloid (TLL)-like 2	Multiple_Complex
	TC0900008687.hg.1	5.22	6.28	-2.08	0.0003	0.0759	bleyplerbu	Transcript Identified by AceView	Unassigned		TC1700012337.hg.1	7.62	6.31	2.47	0.0398	0.8493	P2RX5	purinergic receptor P2X, ligand gated ion channel, 5	Multiple_Complex		TC1900010856.hg.1	14.56	11.96	6.06	0.0186	0.8209	PLAUR	plasminogen activator, urokinase receptor	Multiple_Complex		TC0800011276.hg.1	9.9	11.75	-3.63	7.95e-06	0.0026	swarshor	Transcript Identified by AceView	Coding		TC2200006521.hg.1	9.74	8.44	2.46	0.0023	0.2264	BCL2L13	BCL2-like 13 (apoptosis facilitator)	Multiple_Complex
	TC0200010967.hg.1	6.45	7.57	-2.18	0.0003	0.0766	kloswuby	Transcript Identified by AceView	Coding		TC0100016052.hg.1	8.82	6.89	3.81	0.0401	0.8493	FCRL1	Fc receptor-like 1	Multiple_Complex		TC0400011549.hg.1	5.94	7.18	-2.35	0.0189	0.8209	smarsnarby	Transcript Identified by AceView	Unassigned		TC1700011320.hg.1	8.27	9.64	-2.58	8.05e-06	0.0026	nomor	Transcript Identified by AceView	Coding		TC0800011815.hg.1	13.77	12.61	2.23	0.0023	0.2264	FAM49B	family with sequence similarity 49, member B	Multiple_Complex
	TC1100009818.hg.1	6.17	7.81	-3.11	0.0003	0.077	sawkeeby	Transcript Identified by AceView	Unassigned		TC1900011255.hg.1	11.7	10.45	2.38	0.0401	0.8493	SIGLEC10	sialic acid binding Ig-like lectin 10	Multiple_Complex		TC0300012900.hg.1	9.07	7.82	2.38	0.0191	0.8209	TIPARP	Memczak2013 ANTISENSE, CDS, coding, INTERNAL best transcript NM_001184717	NonCoding		TC0200014205.hg.1	6.62	7.63	-2.01	8.05e-06	0.0026			NonCoding		TC2200006827.hg.1	9.19	7.41	3.43	0.0023	0.2269	GNAZ	guanine nucleotide binding protein (G protein), alpha z polypeptide	Multiple_Complex
	TC0300009214.hg.1	6.12	7.56	-2.71	0.0003	0.077	timira	Transcript Identified by AceView	Unassigned		TC1700011699.hg.1	8.5	7.38	2.18	0.0402	0.8493	CD300C	CD300c molecule	Coding		TC1200007070.hg.1	9.42	10.63	-2.3	0.0193	0.8209	ETNK1	ethanolamine kinase 1	Multiple_Complex		TC1100011845.hg.1	9.18	10.78	-3.03	8.1e-06	0.0026	jerglerbu	Transcript Identified by AceView	Unassigned		TC0500008441.hg.1	7.29	8.75	-2.74	0.0023	0.2271	skarflaw	Transcript Identified by AceView	Coding
	TC0800006964.hg.1	6.63	7.88	-2.38	0.0003	0.0772			NonCoding		TC0700010396.hg.1	10.99	9.92	2.1	0.0403	0.8493	TWISTNB	TWIST neighbor	Multiple_Complex		TC0600011827.hg.1	4.48	5.6	-2.17	0.0195	0.8209	wabloy	Transcript Identified by AceView	Unassigned		TC0800006882.hg.1	6.32	7.96	-3.1	8.16e-06	0.0026	boyblu	Transcript Identified by AceView	Unassigned		TC0100007700.hg.1	11.41	12.49	-2.11	0.0023	0.2275	RP5-1174N9.2; rerleybu	TEC; Transcript Identified by AceView	Coding
	TC1000008068.hg.1	6.59	7.77	-2.27	0.0003	0.0781	swysmor	Transcript Identified by AceView	Coding		TC0500009321.hg.1	11.11	12.26	-2.22	0.0407	0.8496	MAT2B	methionine adenosyltransferase II, beta	Multiple_Complex		TC2200009031.hg.1	9.16	7.57	3	0.0202	0.8209	CTA-29F11.1	novel transcript, antisense to TBC1D22A	NonCoding		TC0500006649.hg.1	7.24	8.32	-2.12	8.18e-06	0.0027	pleyger	Transcript Identified by AceView	Unassigned		TC1500009952.hg.1	14.84	13.75	2.12	0.0024	0.2275	PKM	pyruvate kinase, muscle	Multiple_Complex
	TC0800006700.hg.1	5.72	7.06	-2.52	0.0003	0.0786	slobla	Transcript Identified by AceView	Unassigned		TC0X00009256.hg.1	13.11	11.94	2.24	0.0411	0.851	KLHL15	kelch-like family member 15	Coding		TC1600006432.hg.1	10.88	9.24	3.12	0.0202	0.8209	DDX11L10	DEAD/H (Asp-Glu-Ala-Asp/His) box helicase 11 like 10	Multiple_Complex		TC0200014501.hg.1	4.37	5.45	-2.12	8.28e-06	0.0027	RP11-570L15.2; flawkerbo	Transcript Identified by AceView; novel transcript, antisense to ARHGAP15	NonCoding		TC1300008425.hg.1	5.61	6.94	-2.52	0.0024	0.2275	sharnor	Transcript Identified by AceView	Unassigned
	TC0400011648.hg.1	4.9	6	-2.14	0.0003	0.0786	smarsnawby	Transcript Identified by AceView	Coding		TC1000009612.hg.1	16.38	15.32	2.09	0.0411	0.851	KLF6	Kruppel-like factor 6	Multiple_Complex		TC0200007132.hg.1	16.98	15.72	2.39	0.0203	0.8209	YPEL5	yippee like 5	Multiple_Complex		TC0200014798.hg.1	4.22	5.39	-2.24	8.32e-06	0.0027			NonCoding		TC1000007891.hg.1	11.27	10.15	2.17	0.0024	0.2275	HK1	hexokinase 1	Multiple_Complex
	TC1200011372.hg.1	6.86	8.15	-2.44	0.0003	0.0786	gleyjyby	Transcript Identified by AceView	Coding		TC0100010155.hg.1	12.67	11.32	2.54	0.0415	0.851	SEMA4A	sema domain, immunoglobulin domain (Ig), transmembrane domain (TM) and short cytoplasmic domain, (semaphorin) 4A	Multiple_Complex		TC1100011574.hg.1	4.88	5.88	-2	0.0203	0.8209	shuchor	Transcript Identified by AceView	Unassigned		TC0400006604.hg.1	12.62	14.05	-2.69	8.39e-06	0.0027	FKSG51		Coding		TC1400010530.hg.1	6.42	7.63	-2.33	0.0024	0.2286	IGHV3-54	immunoglobulin heavy variable 3-54 (pseudogene)	Pseudogene
	TC0X00010473.hg.1	14.69	13.32	2.59	0.0003	0.0788	TSC22D3	TSC22 domain family, member 3	Coding		TC1400006637.hg.1	9.66	10.71	-2.07	0.0417	0.851	TRAJ22	T cell receptor alpha joining 22	Coding		TC0400011550.hg.1	6.66	8.11	-2.73	0.0203	0.8209	doyglu	Transcript Identified by AceView	Unassigned		TC0800011275.hg.1	8.76	10.69	-3.81	8.39e-06	0.0027	chorvawby	Transcript Identified by AceView	Unassigned		TSUnmapped00000856.hg.1	6.16	7.21	-2.07	0.0024	0.2291			NonCoding
	TC0400009378.hg.1	9.03	10.52	-2.82	0.0003	0.0791			NonCoding		TC1700011249.hg.1	6.09	5.08	2.01	0.0419	0.851	MPO	myeloperoxidase	Multiple_Complex		TC0300006714.hg.1	11.6	10.07	2.89	0.0204	0.8209	EAF1	ELL associated factor 1	Multiple_Complex		TC1600009780.hg.1	6.26	7.98	-3.3	8.4e-06	0.0027	peyro	Transcript Identified by AceView	Unassigned		TC0200015890.hg.1	7.26	8.29	-2.05	0.0024	0.2294	wydee	Transcript Identified by AceView	Unassigned
	TC0500012156.hg.1	7.31	8.47	-2.23	0.0003	0.0791	chargor	Transcript Identified by AceView	Unassigned		TC1300008117.hg.1	7.68	8.95	-2.41	0.0421	0.8516	MIR8075	microRNA 8075	Precursor_microRNA		TC2000007083.hg.1	4.89	3.52	2.59	0.0204	0.8209	ID1	inhibitor of DNA binding 1, dominant negative helix-loop-helix protein	Multiple_Complex		TC1100006862.hg.1	5.76	7.42	-3.17	8.58e-06	0.0027	wogoby	Transcript Identified by AceView	Unassigned		TC0600007359.hg.1	5.05	6.07	-2.02	0.0025	0.2302	AL021918.1		Multiple_Complex
	TC0300011496.hg.1	6.42	8.38	-3.89	0.0003	0.0791			NonCoding		TC0600011077.hg.1	6.81	8.98	-4.51	0.0422	0.852	skeejar	Transcript Identified by AceView	Coding		TC0100014939.hg.1	7.15	8.18	-2.04	0.0205	0.8209	klerneybu	Transcript Identified by AceView	Coding		TC2000007574.hg.1	5.81	6.93	-2.18	8.63e-06	0.0027	rypor	Transcript Identified by AceView	Coding		TC0400011202.hg.1	9.76	8.62	2.2	0.0025	0.2302	COQ2	coenzyme Q2 4-hydroxybenzoate polyprenyltransferase	Multiple_Complex
	TC0100014929.hg.1	4.06	5.12	-2.08	0.0003	0.0792	RP4-593M8.1		Multiple_Complex		TC1100007400.hg.1	9.38	8.24	2.2	0.0429	0.8521	TSPAN18	tetraspanin 18	Multiple_Complex		TC0600007616.hg.1	6.98	8.01	-2.03	0.0207	0.8209	HSPA1B; HSPA1A	heat shock 70kDa protein 1B; heat shock 70kDa protein 1A	Coding		TC1800007186.hg.1	7.62	9.41	-3.47	8.69e-06	0.0028	SETBP1	SET binding protein 1	Multiple_Complex		TC1300008498.hg.1	5.43	6.43	-2.01	0.0025	0.2302			NonCoding
	TC0700012147.hg.1	7.56	8.7	-2.21	0.0003	0.0792			NonCoding		TC0600014318.hg.1	10.38	8.93	2.74	0.0429	0.8521	FAM46A	family with sequence similarity 46, member A	Coding		TC2000009401.hg.1	9.09	7.76	2.51	0.021	0.8209	SPATA2	spermatogenesis associated 2	Coding		TC1000009895.hg.1	6.67	8.2	-2.87	8.76e-06	0.0028	soshy	Transcript Identified by AceView	Unassigned		TC0700008745.hg.1	14.43	11.88	5.82	0.0025	0.2317	PRKAR2B	protein kinase, cAMP-dependent, regulatory, type II, beta	Multiple_Complex
	TC1200010394.hg.1	5.84	6.86	-2.02	0.0003	0.0792	AC117372.1		Precursor_microRNA		TC1100012050.hg.1	6.87	8.03	-2.23	0.0436	0.8528	chuchee	Transcript Identified by AceView	Unassigned		TC0200011683.hg.1	12.4	11.12	2.43	0.0211	0.8209	EIF1P7	eukaryotic translation initiation factor 1 pseudogene 7 [Source:HGNC Symbol;Acc:HGNC:49620]	Multiple_Complex		TC1300008428.hg.1	7.35	9.17	-3.54	8.88e-06	0.0028	sheynor	Transcript Identified by AceView	Unassigned		TC0500008611.hg.1	4.3	5.39	-2.13	0.0025	0.2317			NonCoding
	TC1200006744.hg.1	5.22	6.47	-2.39	0.0003	0.0795	AC007436.1		Multiple_Complex		TC2100006465.hg.1	13.76	12.49	2.42	0.0438	0.853	FP671120.2		Precursor_microRNA		TC0400011389.hg.1	4.6	5.64	-2.06	0.0212	0.8209	nerglu	Transcript Identified by AceView	Coding		TC1900010872.hg.1	4.65	5.91	-2.39	8.9e-06	0.0028			NonCoding		TSUnmapped00000708.hg.1	6.19	7.61	-2.68	0.0026	0.2338	IGKV3-15	immunoglobulin kappa variable 3-15 [Source:HGNC Symbol;Acc:HGNC:5816]	Coding
	TC1100008486.hg.1	4.76	6.02	-2.4	0.0003	0.0795	glarchor	Transcript Identified by AceView	Unassigned		TC2100006481.hg.1	13.76	12.49	2.42	0.0438	0.853	FP236383.8		Precursor_microRNA		TC1200012758.hg.1	5.73	6.81	-2.11	0.0212	0.8209	TAS2R14	taste receptor, type 2, member 14	Coding		TC0300012135.hg.1	5.45	6.63	-2.26	8.92e-06	0.0028	shobawbu	Transcript Identified by AceView	Unassigned		TC2200006766.hg.1	5.34	6.4	-2.09	0.0026	0.2342	IGLV10-54	immunoglobulin lambda variable 10-54	Coding
	TC2200006890.hg.1	4.58	5.67	-2.12	0.0003	0.0796	joyfer	Transcript Identified by AceView	Unassigned		TC22_KI270733v1_random00006438.hg.1	13.76	12.49	2.42	0.0438	0.853	AL353644.9		Precursor_microRNA		TC0800010755.hg.1	4.77	6.05	-2.44	0.0213	0.8209	mehire	Transcript Identified by AceView	Unassigned		TC0700011145.hg.1	6.48	7.97	-2.81	8.95e-06	0.0028	vorslorby	Transcript Identified by AceView	Unassigned		TC0500008945.hg.1	4.05	5.54	-2.81	0.0027	0.2357			NonCoding
	TC1000008454.hg.1	3.92	5.17	-2.37	0.0003	0.0799			NonCoding		TCUn_GL000220v100006438.hg.1	13.76	12.49	2.42	0.0438	0.853	AL592188.2		Precursor_microRNA		TC0300011757.hg.1	6.99	5.87	2.18	0.0214	0.8209	PROS1	protein S (alpha)	Multiple_Complex		TC0300008304.hg.1	8.69	10.17	-2.79	9.11e-06	0.0028	AC092905.1		Precursor_microRNA		TC0400011579.hg.1	8.31	7.22	2.12	0.0027	0.2361	PLA2G12A	phospholipase A2, group XIIA	Multiple_Complex
	TC1200012295.hg.1	4.61	5.86	-2.38	0.0004	0.0805	RP11-214K3.22	novel transcript, sense intronic to CCDC92	NonCoding		TC0100013053.hg.1	10.25	11.35	-2.15	0.0443	0.8541	starawbo	Transcript Identified by AceView	Unassigned		TC1100011572.hg.1	5.07	6.28	-2.32	0.0215	0.8209			NonCoding		TSUnmapped00000873.hg.1	10.35	11.62	-2.42	9.18e-06	0.0028			NonCoding		TC2200006614.hg.1	9.83	7.24	6.02	0.0027	0.2365	GP1BB; SEPT5	glycoprotein Ib (platelet), beta polypeptide; septin 5	Multiple_Complex
	TC1000010028.hg.1	7.18	8.93	-3.36	0.0004	0.0808	RP11-142L16.2	TEC	Unassigned		TC0300007067.hg.1	14.17	13.12	2.07	0.0445	0.8541	MYD88	myeloid differentiation primary response 88	Multiple_Complex		TC1100008986.hg.1	5.07	6.24	-2.26	0.0217	0.8209	stalawby	Transcript Identified by AceView	Unassigned		TC0300010591.hg.1	7.07	8.13	-2.08	9.21e-06	0.0028	AC098650.1		Precursor_microRNA		TC1200008109.hg.1	8.45	9.63	-2.26	0.0027	0.2372			NonCoding
	TC0400007731.hg.1	13.14	11.32	3.55	0.0004	0.081	MT2P1	metallothionein 2 pseudogene 1 [Source:HGNC Symbol;Acc:HGNC:7407]	Multiple_Complex		TC0200007902.hg.1	6.72	7.77	-2.07	0.0447	0.8543	steydor	Transcript Identified by AceView	Coding		TC0100018465.hg.1	14.18	12.56	3.07	0.0217	0.8209	BCAS2	breast carcinoma amplified sequence 2	Multiple_Complex		TC1300009595.hg.1	13.77	15.29	-2.87	9.24e-06	0.0029			NonCoding		TC0700012625.hg.1	8.27	9.65	-2.61	0.0028	0.2391	poykee	Transcript Identified by AceView	Unassigned
	TC1800006630.hg.1	10.03	11.36	-2.5	0.0004	0.081	vukley	Transcript Identified by AceView	Coding		TC0800009961.hg.1	11.73	10.3	2.7	0.0448	0.8546	CLU; MIR6843	clusterin; microRNA 6843	Multiple_Complex		TC1100009490.hg.1	5.39	6.71	-2.49	0.0219	0.8209	glerloyby	Transcript Identified by AceView	Unassigned		TC1100011801.hg.1	5.47	7.41	-3.82	9.32e-06	0.0029	gleefey	Transcript Identified by AceView	Unassigned		TC1200012045.hg.1	4.96	6.2	-2.35	0.0028	0.2399	fernar	Transcript Identified by AceView	Unassigned
	TC1200007616.hg.1	6.73	7.88	-2.23	0.0004	0.0812	chawjorby	Transcript Identified by AceView	Coding		TC1100011259.hg.1	7.22	5.73	2.8	0.0453	0.8546	FOSL1	FOS-like antigen 1	Multiple_Complex		TC0700012628.hg.1	7.24	6.23	2.03	0.0221	0.8209	porsnybu	Transcript Identified by AceView	Coding		TC0600009847.hg.1	3.85	5.17	-2.51	9.45e-06	0.0029	RP11-136K14.2	putative novel transcript	NonCoding		TC0X00007716.hg.1	12.58	13.74	-2.23	0.0028	0.241	P2RY10	purinergic receptor P2Y, G-protein coupled, 10	Multiple_Complex
	TC0Y00006501.hg.1	11.1	12.19	-2.14	0.0004	0.0812			NonCoding		TC0800009529.hg.1	6.82	5.79	2.04	0.0455	0.8546	PPP1R3B	protein phosphatase 1, regulatory subunit 3B	Coding		TC0400008785.hg.1	10.08	8.59	2.82	0.0222	0.8209	NOCT	nocturnin	Multiple_Complex		TC1700011631.hg.1	4.48	5.7	-2.33	9.53e-06	0.0029	AC080037.1		Precursor_microRNA		TC0500008813.hg.1	7.35	8.56	-2.31	0.0029	0.241	porslorby	Transcript Identified by AceView	Unassigned
	TC0500010430.hg.1	5.57	6.77	-2.3	0.0004	0.0813	MIR579	microRNA 579	Precursor_microRNA		TC0100017993.hg.1	5.55	6.6	-2.08	0.0459	0.8547	mumerbu	Transcript Identified by AceView	Unassigned		TC1900008755.hg.1	13.94	10.93	8.03	0.0222	0.8209	ZNF331	zinc finger protein 331	Multiple_Complex		TC0700012208.hg.1	5.91	7.21	-2.46	9.57e-06	0.0029			NonCoding		TC2200008106.hg.1	7.78	8.89	-2.17	0.0029	0.2418	stawfy	Transcript Identified by AceView	Coding
	TC0X00010605.hg.1	10.07	11.52	-2.73	0.0004	0.0813			NonCoding		TC1400006646.hg.1	8.8	9.82	-2.04	0.0459	0.8547	TRAJ5	T cell receptor alpha joining 5	Coding		TC0200016019.hg.1	10.12	8.96	2.24	0.0223	0.8209	SNORA75	small nucleolar RNA, H/ACA box 75	Small_RNA		TC0600009968.hg.1	7.82	9.05	-2.34	9.65e-06	0.0029	RP11-2J18.1		Multiple_Complex		TC1400010808.hg.1	6.6	8.65	-4.14	0.0029	0.2418	IGHV4-55	immunoglobulin heavy variable 4-55 (pseudogene)	Multiple_Complex
	TC0600009966.hg.1	6.26	7.74	-2.78	0.0004	0.0813	sluklerby	Transcript Identified by AceView	Coding		TC0900006501.hg.1	5.32	6.59	-2.42	0.0463	0.8556			NonCoding		TC0600011077.hg.1	6.81	9.5	-6.45	0.0223	0.8209	skeejar	Transcript Identified by AceView	Coding		TC0200010732.hg.1	6.1	7.62	-2.87	9.71e-06	0.0029	starswyby	Transcript Identified by AceView	Unassigned		TC0100009143.hg.1	6.14	7.55	-2.66	0.0029	0.2422	swuplo	Transcript Identified by AceView	Unassigned
	TC0400011170.hg.1	9.63	10.8	-2.26	0.0004	0.0815	lerflor	Transcript Identified by AceView	Unassigned		TC1900009095.hg.1	7.44	6.33	2.16	0.0466	0.8556			NonCoding		TC2000007251.hg.1	12.39	10.8	3.03	0.0223	0.8209	MYL9	myosin light chain 9	Multiple_Complex		TC1200008111.hg.1	11.13	13.01	-3.68	9.77e-06	0.0029	kloyskuby	Transcript Identified by AceView	Unassigned		TC0100009066.hg.1	6.63	7.66	-2.05	0.0029	0.2422	porpabu	Transcript Identified by AceView	Coding
	TC0200014972.hg.1	8.86	10	-2.21	0.0004	0.0815	doykler	Transcript Identified by AceView	Unassigned		TC1600007963.hg.1	11.55	10.49	2.08	0.0467	0.8556	MT1DP	metallothionein 1D, pseudogene (functional)	Multiple_Complex		TC1700007387.hg.1	5.7	4.31	2.62	0.0224	0.8209	TRAF4	TNF receptor-associated factor 4	Multiple_Complex		TC1400007223.hg.1	13.83	14.96	-2.18	9.82e-06	0.003	cheyslor	Transcript Identified by AceView	Unassigned		TC0400011468.hg.1	9.76	10.98	-2.32	0.0029	0.2423	doybobo	Transcript Identified by AceView	Unassigned
	TC0500012819.hg.1	7.4	8.63	-2.35	0.0004	0.0823			NonCoding		TC1300009259.hg.1	7.42	8.43	-2.01	0.0468	0.8556			NonCoding		TC1500010686.hg.1	9.55	8.36	2.27	0.0225	0.8209	DDX11L9	DEAD/H (Asp-Glu-Ala-Asp/His) box helicase 11 like 9	Multiple_Complex		TC0600013252.hg.1	5.3	6.54	-2.35	9.9e-06	0.003	MIR3662	microRNA 3662	Multiple_Complex		TSUnmapped00000672.hg.1	7.07	8.42	-2.56	0.0029	0.2427	IGKV1-13	immunoglobulin kappa variable 1-13 (gene/pseudogene) [Source:HGNC Symbol;Acc:HGNC:5731]	Pseudogene
	TC0300011935.hg.1	5.61	7.03	-2.69	0.0004	0.0823	RP11-861A13.3	TEC	NonCoding		TSUnmapped00000779.hg.1	9.32	8.06	2.4	0.047	0.8556	IGKV1-5	immunoglobulin kappa variable 1-5 [Source:HGNC Symbol;Acc:HGNC:5741]	Coding		TC0100006441.hg.1	9.6	8.24	2.56	0.0227	0.8209	LOC102725121; FO538757.3	putative ATP-dependent RNA helicase DDX12; Protein LOC102725121 [Source:UniProtKB/TrEMBL;Acc:A0A096LP88]	Coding		TC1000009938.hg.1	7.63	9.02	-2.62	1.02e-05	0.003			NonCoding		TC2000009512.hg.1	10.53	11.61	-2.12	0.0029	0.2429			NonCoding
	TC0900009679.hg.1	4.21	5.48	-2.42	0.0004	0.0824	MLLT3	Jeck2013 ALT_ACCEPTOR, ALT_DONOR, coding, INTERNAL, intronic best transcript NM_004529	NonCoding		TC1500010886.hg.1	7.78	6.61	2.25	0.047	0.8556	CALML4	calmodulin-like 4	Multiple_Complex		TC0200010410.hg.1	9.64	11.14	-2.82	0.023	0.8209	SPATS2L	spermatogenesis associated, serine-rich 2-like	Multiple_Complex		TC1900009491.hg.1	6.94	10.4	-11.04	1.02e-05	0.003	FCER2	Fc fragment of IgE, low affinity II, receptor for (CD23)	Multiple_Complex		TC1200012863.hg.1	10.55	9.54	2.02	0.003	0.2468	CCDC92	coiled-coil domain containing 92	NonCoding
	TC0200007185.hg.1	6.45	7.69	-2.37	0.0004	0.0831	chawklaw	Transcript Identified by AceView	Unassigned		TCUn_GL000219v100006434.hg.1	7.96	9.28	-2.51	0.0475	0.8556	AL592183.5		Precursor_microRNA		TC1800006507.hg.1	4.5	5.51	-2.01	0.023	0.8209	hahima	Transcript Identified by AceView	Unassigned		TC2100006792.hg.1	6.17	7.49	-2.48	1.03e-05	0.0031			NonCoding		TC1400010546.hg.1	5.75	7.1	-2.56	0.003	0.2477	IGHV1-68	immunoglobulin heavy variable 1-68 (pseudogene)	Multiple_Complex
	TC1100008485.hg.1	5.91	7.11	-2.3	0.0004	0.0831	dymerby	Transcript Identified by AceView	Unassigned		TC0300010141.hg.1	8.05	6.97	2.11	0.048	0.8557			NonCoding		TC0100011012.hg.1	15.94	13.07	7.32	0.0231	0.8209	RGS1	regulator of G-protein signaling 1	Multiple_Complex		TC1400007692.hg.1	4.74	5.88	-2.21	1.06e-05	0.0031			NonCoding		TC0900012157.hg.1	7.73	8.85	-2.18	0.0031	0.2497	AKAP2	A kinase (PRKA) anchor protein 2	Multiple_Complex
	TC1400010161.hg.1	4.56	6.01	-2.72	0.0004	0.0833	zeydyby	Transcript Identified by AceView	Unassigned		TC4_GL000008v2_random00006438.hg.1	8.18	9.28	-2.14	0.048	0.856	AL583842.5		Precursor_microRNA		TC0700010753.hg.1	5.27	6.41	-2.21	0.0231	0.8209	dosmubu	Transcript Identified by AceView	Coding		TC1200009224.hg.1	7.89	8.99	-2.14	1.07e-05	0.0031			NonCoding		TC0200008376.hg.1	4.51	5.56	-2.06	0.0031	0.2499	IGKV1D-37	immunoglobulin kappa variable 1D-37 (non-functional)	Coding
	TC1700008714.hg.1	6.94	8.05	-2.16	0.0004	0.0833	jychu	Transcript Identified by AceView	Unassigned		TCUn_KI270743v100006435.hg.1	8.18	9.28	-2.14	0.048	0.856	AC138775.1		Precursor_microRNA		TC0200009608.hg.1	4.36	5.62	-2.4	0.0231	0.8209	vodu	Transcript Identified by AceView	Unassigned		TC1100006907.hg.1	6.5	7.81	-2.49	1.07e-05	0.0031	FAR1-IT1; RP11-261E12.2	FAR1 intronic transcript 1 (non-protein coding) [Source:HGNC Symbol;Acc:HGNC:41485]; novel transcript; FAR1 intronic transcript 1 [Source:HGNC Symbol;Acc:HGNC:41485]	NonCoding		TC1100009218.hg.1	6.88	7.97	-2.12	0.0032	0.2522	forkloy	Transcript Identified by AceView	Coding
	TC0200015360.hg.1	8.22	9.23	-2.02	0.0004	0.0833	AC019330.2		Precursor_microRNA		TC0500007686.hg.1	7.1	5.58	2.86	0.0482	0.8568	RP11-848G14.5		Multiple_Complex		TC0700011383.hg.1	14.14	12.5	3.12	0.0232	0.8209	SBDS	Shwachman-Bodian-Diamond syndrome	Multiple_Complex		TC0300010969.hg.1	5.7	6.83	-2.19	1.08e-05	0.0032	gluferbo	Transcript Identified by AceView	Coding		TC0800010261.hg.1	5.84	7.12	-2.42	0.0032	0.2525	plawerby	Transcript Identified by AceView	Coding
	TC0X00008447.hg.1	8.12	9.2	-2.11	0.0004	0.0834			NonCoding		TC0400007595.hg.1	6.69	5.6	2.13	0.0482	0.8568	woyboybo	Transcript Identified by AceView	Coding		TC0100009481.hg.1	10	8.94	2.09	0.0232	0.8209	wawleybo	Transcript Identified by AceView	Unassigned		TC1700011053.hg.1	13.3	15.08	-3.42	1.1e-05	0.0032	AC006487.1		Precursor_microRNA		TC1200011607.hg.1	8.33	9.55	-2.32	0.0032	0.253	dyglarby	Transcript Identified by AceView	Coding
	TC0300006844.hg.1	9.18	10.5	-2.5	0.0004	0.0834	glerswerby	Transcript Identified by AceView	Unassigned		TC1400007038.hg.1	8.47	9.55	-2.13	0.0484	0.8568	SNORD127	small nucleolar RNA, C/D box 127	Multiple_Complex		TC0800011472.hg.1	7.45	9.12	-3.19	0.0232	0.8209	NUDCD1	NudC domain containing 1	Multiple_Complex		TC1000006807.hg.1	4.23	5.36	-2.19	1.12e-05	0.0032	glormoybu	Transcript Identified by AceView	Unassigned		TC0900010270.hg.1	5.82	7.02	-2.3	0.0032	0.253	IGKV1OR9-1	immunoglobulin kappa variable 1/OR9-1 (pseudogene) [Source:HGNC Symbol;Acc:HGNC:49473]	Multiple_Complex
	TC1800007687.hg.1	5.07	6.47	-2.63	0.0004	0.0838	terploy	Transcript Identified by AceView	Unassigned		TC2200009270.hg.1	11.27	9.67	3.01	0.0485	0.8568	APOBEC3B	apolipoprotein B mRNA editing enzyme, catalytic polypeptide-like 3B	Coding		TC0100014349.hg.1	15.09	13.61	2.79	0.0234	0.8209	JUN	jun proto-oncogene	Multiple_Complex		TC0400010559.hg.1	5.67	7.13	-2.75	1.12e-05	0.0032	pusweybu	Transcript Identified by AceView	Coding		TC1800008750.hg.1	9.04	10.49	-2.74	0.0032	0.253	TCF4	transcription factor 4	Multiple_Complex
	TC0900010088.hg.1	6.5	7.94	-2.72	0.0004	0.0839	dawterbo; ferterbo	Transcript Identified by AceView	Unassigned		TC0200012635.hg.1	6.37	7.43	-2.08	0.0493	0.8576	sworkabu	Transcript Identified by AceView	Unassigned		TC1500006444.hg.1	12.54	11.47	2.09	0.0236	0.8209	BMS1P15	BMS1, ribosome biogenesis factor pseudogene 15 [Source:HGNC Symbol;Acc:HGNC:49160]	Multiple_Complex		TC0700012209.hg.1	5.67	7.15	-2.79	1.13e-05	0.0032	skarflubu	Transcript Identified by AceView	Unassigned		TC1500009464.hg.1	7.57	9.09	-2.87	0.0032	0.2543	lustu	Transcript Identified by AceView	Unassigned
	TC0500009383.hg.1	5.93	6.93	-2	0.0004	0.0839	tuskeeby	Transcript Identified by AceView	Unassigned		TC0800012433.hg.1	11.56	10.47	2.14	0.0499	0.8593	TPD52	tumor protein D52	Multiple_Complex		TC2100006974.hg.1	10.65	11.77	-2.17	0.0236	0.8209	SON; MIR6501	SON DNA binding protein; microRNA 6501	Multiple_Complex		TC0300010349.hg.1	7.67	8.95	-2.42	1.14e-05	0.0032	AC093611.1		Precursor_microRNA		TC1400007758.hg.1	15.24	16.28	-2.06	0.0033	0.2555	FKSG61		Coding
	TC1100007368.hg.1	5.88	7.75	-3.64	0.0004	0.0839	yatu	Transcript Identified by AceView	Coding												TC0900010824.hg.1	7.62	6.54	2.12	0.0237	0.8209			NonCoding		TC0300011508.hg.1	5.63	7.1	-2.78	1.14e-05	0.0033	furarbu	Transcript Identified by AceView	Coding		TC2200009187.hg.1	8.25	6.76	2.82	0.0033	0.2555	TUBA8	tubulin, alpha 8	Multiple_Complex
	TC1300007833.hg.1	6.23	7.57	-2.53	0.0004	0.0839	FKSG29	FKSG29; Transcript Identified by AceView, Entrez Gene ID(s) 100131561, RefSeq ID(s) NR_024013	Multiple_Complex												TC0300006847.hg.1	14.31	13.02	2.45	0.024	0.8209	NR1D2	nuclear receptor subfamily 1, group D, member 2	Multiple_Complex		TC0600007678.hg.1	9.43	10.73	-2.46	1.15e-05	0.0033	RPL32P1	ribosomal protein L32 pseudogene 1	Multiple_Complex		TC0300007055.hg.1	9.99	8.11	3.67	0.0033	0.2555	CTDSPL	CTD small phosphatase like	Multiple_Complex
	TC0300012065.hg.1	5.35	7.13	-3.45	0.0004	0.0842	storbobu	Transcript Identified by AceView	Unassigned												TC0200010122.hg.1	5.1	6.21	-2.16	0.0241	0.8209	RP11-65L3.2	novel transcript, antisense to titin	NonCoding		TC0200015344.hg.1	7.3	8.89	-3	1.16e-05	0.0033	vygabu	Transcript Identified by AceView	Coding		TC1600010110.hg.1	5.85	7.25	-2.64	0.0034	0.2567	IGHV3OR16-7	immunoglobulin heavy variable 3/OR16-7 (pseudogene)	Multiple_Complex
	TC0100016478.hg.1	4.33	5.34	-2.02	0.0004	0.0842	kerbu	Transcript Identified by AceView	Coding												TC1900009824.hg.1	14.83	13.74	2.12	0.0241	0.8209	DNAJB1	DnaJ (Hsp40) homolog, subfamily B, member 1	Multiple_Complex		TC0500006739.hg.1	8.29	10.74	-5.47	1.17e-05	0.0033			NonCoding		TC0200008400.hg.1	8.76	11.26	-5.68	0.0034	0.2573	IGKV3D-11; IGKV3D-15	immunoglobulin kappa variable 3D-11; immunoglobulin kappa variable 3D-15 (gene/pseudogene)	Coding
	TC0500011303.hg.1	5.18	6.29	-2.15	0.0004	0.0842	shorployby	Transcript Identified by AceView	Unassigned												TC0100006458.hg.1	12.68	11.42	2.39	0.0242	0.8209			NonCoding		TC0600006754.hg.1	7.87	8.88	-2.01	1.18e-05	0.0033			NonCoding		TC1400010486.hg.1	8.41	9.85	-2.71	0.0034	0.2573	IGHV3-25	immunoglobulin heavy variable 3-25 (pseudogene)	Pseudogene
	TC0500010852.hg.1	3.78	5.04	-2.4	0.0004	0.0842	kuflu	Transcript Identified by AceView	Unassigned												TC1600010095.hg.1	12.06	10.19	3.68	0.0242	0.8209			NonCoding		TC0100011768.hg.1	7.53	8.68	-2.22	1.18e-05	0.0033	zeelerbu	Transcript Identified by AceView	Coding		TC1100007216.hg.1	7.97	6.88	2.13	0.0035	0.2595	PRRG4	proline rich Gla (G-carboxyglutamic acid) 4 (transmembrane)	Multiple_Complex
	TC0500007510.hg.1	6.64	7.81	-2.26	0.0004	0.0842			NonCoding												TC2000009180.hg.1	12.06	10.81	2.38	0.0243	0.8209	OSER1	oxidative stress responsive serine-rich 1	Coding		TC1800008447.hg.1	5.73	6.89	-2.24	1.19e-05	0.0033	AC068506.1		Precursor_microRNA		TC0200009740.hg.1	7.56	8.59	-2.05	0.0035	0.2607			NonCoding
	TC0100016307.hg.1	9.26	10.37	-2.17	0.0004	0.0848	rasomo	Transcript Identified by AceView	Unassigned												TC0700010687.hg.1	12.87	11.84	2.04	0.0244	0.8209	KBTBD2	kelch repeat and BTB (POZ) domain containing 2	Multiple_Complex		TC0200013461.hg.1	7.06	9.21	-4.44	1.2e-05	0.0033	AC103563.5		Multiple_Complex		TC2200009222.hg.1	9.62	11.19	-2.98	0.0035	0.2607	IGLC3	immunoglobulin lambda constant 3 (Kern-Oz+ marker)	Coding
	TC0200007815.hg.1	13.09	14.19	-2.15	0.0004	0.0848	AC007365.2		Precursor_microRNA												TC0200007996.hg.1	11.51	13.73	-4.67	0.0245	0.8209	AC007881.4		Multiple_Complex		TC2000009207.hg.1	6.23	7.53	-2.46	1.21e-05	0.0033	charbaw	Transcript Identified by AceView	Coding		TC0600009966.hg.1	6.04	7.14	-2.14	0.0036	0.2629	sluklerby	Transcript Identified by AceView	Coding
	TC0100015644.hg.1	7.42	8.89	-2.76	0.0004	0.0849			NonCoding												TC0100007873.hg.1	7.31	6.2	2.16	0.0246	0.8209	RP11-334L9.1		Multiple_Complex		TC1400008506.hg.1	6.83	9.7	-7.31	1.21e-05	0.0033			NonCoding		TC0500007918.hg.1	9.41	10.74	-2.51	0.0036	0.2633			NonCoding
	TC1800007189.hg.1	4.12	5.17	-2.07	0.0004	0.0849	peywo	Transcript Identified by AceView	Unassigned												TC1100006906.hg.1	10.39	11.4	-2.02	0.0246	0.8212	FAR1	fatty acyl CoA reductase 1	Multiple_Complex		TC0100017848.hg.1	8.28	9.59	-2.49	1.22e-05	0.0034	snersobu	Transcript Identified by AceView	Coding		TC1800006630.hg.1	9.32	10.67	-2.56	0.0036	0.2638	vukley	Transcript Identified by AceView	Coding
	TC0400011443.hg.1	6.51	8.18	-3.18	0.0004	0.0852	glarfloy	Transcript Identified by AceView	Unassigned												TC0300011356.hg.1	12.22	11.11	2.15	0.0247	0.8212	RP11-154D3.1		Pseudogene		TC0500010430.hg.1	4.91	6.77	-3.64	1.23e-05	0.0034	MIR579	microRNA 579	Precursor_microRNA		TC1400010520.hg.1	5.35	6.39	-2.05	0.0037	0.2664	IGHV1-46	immunoglobulin heavy variable 1-46	Coding
	TC1600010194.hg.1	7.62	8.93	-2.48	0.0004	0.0854	stoweybu	Transcript Identified by AceView	Unassigned												TC0800008857.hg.1	4.44	5.57	-2.2	0.0249	0.8212	MIR1206	microRNA 1206	Multiple_Complex		TC0600012630.hg.1	8.45	9.85	-2.63	1.23e-05	0.0034			NonCoding		TC0700012658.hg.1	10.38	9.19	2.28	0.0038	0.2687	CHCHD3	coiled-coil-helix-coiled-coil-helix domain containing 3	Multiple_Complex
	TC0100014898.hg.1	6.92	8.05	-2.19	0.0004	0.0857	sneymawbo	Transcript Identified by AceView	Coding												TC0800011207.hg.1	10.53	9.21	2.5	0.025	0.8212	SNORA72	small nucleolar RNA, H/ACA box 72	Small_RNA		TC1700010179.hg.1	10.74	11.85	-2.15	1.24e-05	0.0034			NonCoding		TC0X00010155.hg.1	12.05	13.27	-2.32	0.0038	0.269	ITM2A	integral membrane protein 2A	Multiple_Complex
	TC0500008441.hg.1	7.52	8.57	-2.07	0.0004	0.0857	skarflaw	Transcript Identified by AceView	Coding												TC1100009491.hg.1	4.58	5.91	-2.51	0.0252	0.8212			NonCoding		TC0300008273.hg.1	4.54	5.83	-2.45	1.24e-05	0.0034	neebybu	Transcript Identified by AceView	Coding		TC0200015343.hg.1	9.4	10.46	-2.08	0.0038	0.2701	ANKRD44-IT1	ANKRD44 intronic transcript 1	NonCoding
	TC1200011607.hg.1	9.02	10.08	-2.08	0.0005	0.0857	dyglarby	Transcript Identified by AceView	Coding												TC0100010840.hg.1	9.68	8.51	2.24	0.0254	0.8212	EIF1P3	eukaryotic translation initiation factor 1 pseudogene 3 [Source:HGNC Symbol;Acc:HGNC:49616]	Pseudogene		TC0100009497.hg.1	8.66	9.78	-2.16	1.24e-05	0.0034	bonabu	Transcript Identified by AceView	Coding		TCUn_GL000218v100006435.hg.1	5.68	7.22	-2.9	0.0039	0.2702	LOC100233156	Salzman2013 ALT_ACCEPTOR, ALT_DONOR, INTERNAL, intronic, ncRNA, OVERLAPTX best transcript NR_037872	NonCoding
	TC0400011423.hg.1	7.24	8.36	-2.18	0.0005	0.0858	RP11-15B17.4	TEC	Unassigned												TC0X00011256.hg.1	10.42	9.11	2.48	0.0255	0.8212	DDX11L16	DEAD/H (Asp-Glu-Ala-Asp/His) box helicase 11 like 16	Multiple_Complex		TC1500009462.hg.1	5.92	7.66	-3.35	1.24e-05	0.0034	RP11-519C12.1	novel transcript, inronic to KIAA1370	NonCoding		TC1400010039.hg.1	9.98	11.07	-2.13	0.0039	0.2707	DDX24	DEAD (Asp-Glu-Ala-Asp) box helicase 24	Multiple_Complex
	TC0400012175.hg.1	13.79	14.96	-2.25	0.0005	0.0858	AC020703.2		Precursor_microRNA												TC0400011647.hg.1	5.72	6.77	-2.07	0.0255	0.8212	mugo	Transcript Identified by AceView	Unassigned		TC1500007265.hg.1	10.06	11.16	-2.15	1.24e-05	0.0034			NonCoding		TC0600010709.hg.1	13.49	11.24	4.75	0.0039	0.2707	F13A1	coagulation factor XIII, A1 polypeptide	Multiple_Complex
	TC0400011450.hg.1	5.5	6.9	-2.63	0.0005	0.0863	nygo	Transcript Identified by AceView	Unassigned												TC1900007309.hg.1	9.12	7.89	2.35	0.0255	0.8212	skopee	Transcript Identified by AceView	Unassigned		TC0300009169.hg.1	7.79	9.1	-2.49	1.25e-05	0.0034	SELT.1	Transcript Identified by AceView, Entrez Gene ID(s) 51714	Unassigned		TC1400007626.hg.1	5.64	6.79	-2.21	0.0039	0.2707			NonCoding
	TC0300012832.hg.1	4.57	5.92	-2.54	0.0005	0.0863	keyfarbu	Transcript Identified by AceView	Unassigned												TC1200010837.hg.1	7.24	5.32	3.8	0.0255	0.8212	GPR84	G protein-coupled receptor 84	Coding		TC1900010860.hg.1	9.24	10.86	-3.08	1.25e-05	0.0034			NonCoding		TC1500007318.hg.1	5.68	6.83	-2.22	0.0039	0.2707	TEX9	testis expressed 9	Multiple_Complex
	TC1100008175.hg.1	7.06	6.03	2.04	0.0005	0.0867	NDUFS8; MIR4691; MIR7113	NADH dehydrogenase (ubiquinone) Fe-S protein 8, 23kDa (NADH-coenzyme Q reductase); microRNA 4691; microRNA 7113	Multiple_Complex												TC0700009079.hg.1	9.52	8.39	2.19	0.0257	0.8212	TSPAN33	tetraspanin 33	Multiple_Complex		TC0200013883.hg.1	7.83	9.39	-2.95	1.26e-05	0.0034			NonCoding		TC0200008894.hg.1	8.36	6.61	3.36	0.004	0.2716	MERTK	MER proto-oncogene, tyrosine kinase	Multiple_Complex
	TC0700006817.hg.1	4.52	5.57	-2.07	0.0005	0.0873	masimu	Transcript Identified by AceView	Unassigned												TC0900010487.hg.1	5.26	6.27	-2.01	0.0257	0.8212	slarplorbu	Transcript Identified by AceView	Unassigned		TC0700012179.hg.1	5.58	7.37	-3.46	1.28e-05	0.0034			NonCoding		TC0800006883.hg.1	6.48	7.7	-2.32	0.004	0.272	swarslobu	Transcript Identified by AceView	Coding
	TC1200009922.hg.1	4.35	5.36	-2.01	0.0005	0.0874	gloychu	Transcript Identified by AceView	Coding												TC2200007783.hg.1	8.07	6.93	2.2	0.0258	0.8218	PIM3	Pim-3 proto-oncogene, serine/threonine kinase	Multiple_Complex		TC0300006844.hg.1	8.75	10.5	-3.37	1.28e-05	0.0034	glerswerby	Transcript Identified by AceView	Unassigned		TC2000006861.hg.1	8.55	7.48	2.1	0.004	0.2724	RIN2	Ras and Rab interactor 2	Multiple_Complex
	TC0X00008335.hg.1	6.22	7.24	-2.03	0.0005	0.0874	poyly	Transcript Identified by AceView	Unassigned												TC0400011146.hg.1	8.03	9.22	-2.28	0.026	0.8218	stubabo	Transcript Identified by AceView	Unassigned		TC0200007613.hg.1	6.6	8.26	-3.18	1.29e-05	0.0034	smerkabu	Transcript Identified by AceView	Unassigned		TC0X00007075.hg.1	10.19	11.24	-2.07	0.004	0.2724	KDM6A	lysine (K)-specific demethylase 6A	Multiple_Complex
	TC1500008364.hg.1	6.1	7.6	-2.84	0.0005	0.0874	taswu	Transcript Identified by AceView	Unassigned												TC0200013916.hg.1	18.78	15.06	13.12	0.0261	0.8218	IL1B	interleukin 1 beta	Multiple_Complex		TC1800006597.hg.1	7.63	8.92	-2.44	1.29e-05	0.0034	shakler	Transcript Identified by AceView	Coding		TC1400007603.hg.1	7.87	6.77	2.13	0.0041	0.2741	RGS6	regulator of G-protein signaling 6	Multiple_Complex
	TC0700007344.hg.1	13.87	14.97	-2.13	0.0005	0.0874	AC011738.1		Precursor_microRNA												TC1200010590.hg.1	8.61	7.09	2.87	0.0262	0.8234	SNORA2A	small nucleolar RNA, H/ACA box 2A	Small_RNA		TC0400011647.hg.1	5.52	6.89	-2.58	1.3e-05	0.0034	mugo	Transcript Identified by AceView	Unassigned		TC0700009573.hg.1	13.51	14.94	-2.69	0.0041	0.2747			NonCoding
	TC1000010520.hg.1	5.72	6.86	-2.2	0.0005	0.0874	niyamu	Transcript Identified by AceView	Coding												TC1900007059.hg.1	11.34	9.8	2.91	0.0263	0.8239	LOC101928464; CTD-2006C1.2; homure	uncharacterized LOC101928464; Transcript Identified by AceView; novel transcript antisense to ZNF433	Multiple_Complex		TC0200015398.hg.1	9.53	10.74	-2.32	1.3e-05	0.0034	Y_RNA	Y RNA [Source:RFAM;Acc:RF00019]	NonCoding		TC0700006674.hg.1	5.97	7.29	-2.49	0.0041	0.2754	slagluby	Transcript Identified by AceView	Unassigned
	TC0300008941.hg.1	7.17	8.7	-2.89	0.0005	0.0874	nekoyu	Transcript Identified by AceView	Coding												TC1200012708.hg.1	11.4	14.16	-6.79	0.0264	0.8241	OAS1	2-5-oligoadenylate synthetase 1	Multiple_Complex		TC0X00011125.hg.1	7.55	8.79	-2.37	1.3e-05	0.0034	MAGEA10andMAGEA5	Transcript Identified by AceView, Entrez Gene ID(s) 4104; 4109	Coding		TC0100018528.hg.1	13.9	11.65	4.78	0.0042	0.2763	CREG1	cellular repressor of E1A-stimulated genes 1	Multiple_Complex
	TC0700007048.hg.1	4.6	5.61	-2.01	0.0005	0.0875	kloky	Transcript Identified by AceView	Coding												TC0300009793.hg.1	7.89	9.49	-3.03	0.0266	0.8241	fornubu	Transcript Identified by AceView	Unassigned		TC0500011756.hg.1	6.4	7.42	-2.02	1.3e-05	0.0034	CTC-505O3.3	novel transcript	NonCoding		TC0400010283.hg.1	6.2	7.42	-2.33	0.0042	0.2771	zygluby	Transcript Identified by AceView	Coding
	TC0700010537.hg.1	7.05	8.37	-2.49	0.0005	0.0885			NonCoding												TC1000010794.hg.1	11.9	10.47	2.71	0.0267	0.8241	DBF4P1	DBF4 zinc finger pseudogene 1 [Source:HGNC Symbol;Acc:HGNC:45059]	Multiple_Complex		TC0200015659.hg.1	8.96	10.02	-2.08	1.31e-05	0.0034	AC122136.1		Precursor_microRNA		TC0100010594.hg.1	6.32	7.45	-2.2	0.0042	0.2776	Z98750.1		Precursor_microRNA
	TC0100009966.hg.1	3.77	4.89	-2.17	0.0005	0.0886	noyply	Transcript Identified by AceView	Unassigned												TC0300008290.hg.1	14.36	15.5	-2.21	0.0267	0.8241	TRAT1	T cell receptor associated transmembrane adaptor 1	Multiple_Complex		TC0600012558.hg.1	6.47	8.57	-4.29	1.31e-05	0.0034	klawbley	Transcript Identified by AceView	Unassigned		TC1400007038.hg.1	8.31	9.55	-2.36	0.0043	0.2778	SNORD127	small nucleolar RNA, C/D box 127	Multiple_Complex
	TC0200011963.hg.1	6.7	8.18	-2.79	0.0005	0.0886			NonCoding												TC0200013936.hg.1	9.14	7.98	2.24	0.0268	0.8241	DDX11L2	DEAD/H (Asp-Glu-Ala-Asp/His) box helicase 11 like 2	Multiple_Complex		TC0700008107.hg.1	6.67	8.07	-2.64	1.32e-05	0.0034	klorpla	Transcript Identified by AceView	Unassigned		TC0600011199.hg.1	5.95	7.05	-2.14	0.0043	0.2778			NonCoding
	TC0800009095.hg.1	5.18	4.17	2.01	0.0005	0.0886	DENND3	Memczak2013 ALT_ACCEPTOR, ALT_DONOR, coding, INTERNAL, intronic best transcript NM_014957	NonCoding												TC0300008114.hg.1	7.31	8.61	-2.47	0.0269	0.8241	GPR15	G protein-coupled receptor 15	Coding		TC1700008506.hg.1	4.69	6.03	-2.53	1.32e-05	0.0034	mowey	Transcript Identified by AceView	Unassigned		TC0600012554.hg.1	9.16	10.65	-2.81	0.0043	0.2778	BACH2	BTB and CNC homology 1, basic leucine zipper transcription factor 2	Multiple_Complex
	TC0600007139.hg.1	14.35	15.59	-2.36	0.0005	0.0886	AL136303.1		Precursor_microRNA												TC0400012069.hg.1	6.12	5.05	2.09	0.0269	0.8241	snawsnorby	Transcript Identified by AceView	Unassigned		TC1700009812.hg.1	6.14	7.21	-2.1	1.33e-05	0.0034	MIR548H3	microRNA 548h-3	Multiple_Complex		TC0400011574.hg.1	10.28	11.54	-2.4	0.0043	0.2784			NonCoding
	TC2200009082.hg.1	14.14	15.25	-2.16	0.0005	0.0886	AL954742.1		Precursor_microRNA												TC0900011523.hg.1	16.23	15.08	2.23	0.0271	0.8241	HSPA5	heat shock 70kDa protein 5 (glucose-regulated protein, 78kDa)	Multiple_Complex		TC1600010748.hg.1	13.22	14.31	-2.13	1.36e-05	0.0035	AC009060.2	Uncharacterized protein [Source:UniProtKB/TrEMBL;Acc:A0A096LPG0]	Coding		TC1400010471.hg.1	7.45	9.51	-4.16	0.0043	0.2784	CH17-224D4.1		Coding
	TC2200006958.hg.1	6.36	7.43	-2.1	0.0005	0.0889			NonCoding												TC1700007157.hg.1	5.1	6.37	-2.42	0.0272	0.8241	RP11-160E2.11	novel transcript	NonCoding		TC1000011977.hg.1	7.05	8.68	-3.09	1.36e-05	0.0035	RP11-427L15.2	novel transcript sense intonic to CACUL1	NonCoding		TC0Y00006730.hg.1	9.85	4.88	31.36	0.0043	0.2784	EIF1AY	eukaryotic translation initiation factor 1A, Y-linked	Multiple_Complex
	TC0500009564.hg.1	4.62	5.88	-2.39	0.0005	0.0889	RNU6-226P	RNA, U6 small nuclear 226, pseudogene [Source:HGNC Symbol;Acc:HGNC:47189]	Small_RNA												TC0700008926.hg.1	12.29	10.83	2.75	0.0275	0.8241	ING3	inhibitor of growth family member 3	Multiple_Complex		TC0900012157.hg.1	7.73	9.31	-2.98	1.38e-05	0.0035	AKAP2	A kinase (PRKA) anchor protein 2	Multiple_Complex		TC0800008126.hg.1	12.29	10.41	3.69	0.0043	0.2786	CA2	carbonic anhydrase II	Multiple_Complex
	TC1700008309.hg.1	9.78	10.78	-2.01	0.0005	0.089	AC090079.1		Multiple_Complex												TC0400007572.hg.1	10.02	11.19	-2.26	0.0278	0.8241	EXOC1	exocyst complex component 1	Multiple_Complex		TC0500009972.hg.1	7.43	8.63	-2.29	1.39e-05	0.0035			NonCoding		TC1500007792.hg.1	6.5	7.74	-2.37	0.0044	0.2789	byplaw	Transcript Identified by AceView	Unassigned
	TC0800010835.hg.1	12.7	13.8	-2.15	0.0005	0.0896	RP11-758M4.4	novel transcript, antisense to PI15	NonCoding												TC1700011903.hg.1	6.96	5.85	2.15	0.0279	0.8241	SOCS3	suppressor of cytokine signaling 3	Coding		TC0200007592.hg.1	3.96	5.27	-2.49	1.4e-05	0.0036	sydoy	Transcript Identified by AceView	Coding		TC0100007086.hg.1	8.51	10.02	-2.85	0.0044	0.2792	beepabu	Transcript Identified by AceView	Unassigned
	TC0200014946.hg.1	10.28	11.44	-2.23	0.0005	0.0905			NonCoding												TC1800007687.hg.1	5.07	6.14	-2.09	0.0286	0.8241	terploy	Transcript Identified by AceView	Unassigned		TC0600009967.hg.1	6.49	7.71	-2.33	1.41e-05	0.0036	swajee	Transcript Identified by AceView	Coding		TC0500011988.hg.1	8.45	9.99	-2.91	0.0044	0.2793	doyslerby	Transcript Identified by AceView	Unassigned
	TC0900007268.hg.1	8.56	9.9	-2.52	0.0005	0.0909	huruya	Transcript Identified by AceView	Unassigned												TC0100008815.hg.1	10.93	14.72	-13.9	0.0287	0.8241	IFI44L	interferon-induced protein 44-like	Multiple_Complex		TC1800007081.hg.1	5.16	6.79	-3.09	1.42e-05	0.0036	MIR3975	microRNA 3975	Multiple_Complex		TC1200010451.hg.1	6.94	8.45	-2.84	0.0044	0.28	klojerby	Transcript Identified by AceView	Unassigned
	TC1000011650.hg.1	5.63	7.39	-3.39	0.0005	0.0912			NonCoding												TC0600009279.hg.1	8.79	10.02	-2.35	0.0287	0.8241	ASF1A	anti-silencing function 1A histone chaperone	Multiple_Complex		TC0500006811.hg.1	4.8	6.16	-2.57	1.43e-05	0.0036	shorskoby	Transcript Identified by AceView	Unassigned		TC0700007825.hg.1	8.61	7.5	2.15	0.0044	0.2808	RP11-252P18.1		Multiple_Complex
	TC0600007894.hg.1	4.56	5.7	-2.21	0.0005	0.0917	jargloby	Transcript Identified by AceView	Unassigned												TC0600013353.hg.1	5.73	7.05	-2.5	0.0287	0.8241	sparfla	Transcript Identified by AceView	Unassigned		TC0700010405.hg.1	5.54	6.59	-2.07	1.43e-05	0.0036			NonCoding		TC0100012269.hg.1	4.66	5.69	-2.04	0.0045	0.2819	lorklor	Transcript Identified by AceView	Unassigned
	TC1700011916.hg.1	8.49	9.98	-2.82	0.0005	0.0917	fleyskee	Transcript Identified by AceView	Unassigned												TC0200007133.hg.1	13.22	11.94	2.43	0.0289	0.8241	dawfa	Transcript Identified by AceView	Unassigned		TC0500008297.hg.1	6.01	7.45	-2.71	1.43e-05	0.0036	goyslarby	Transcript Identified by AceView	Unassigned		TC14_KI270726v1_random00006432.hg.1	5.15	6.49	-2.53	0.0045	0.2822	AC233755.2		Coding
	TC1200006454.hg.1	6.67	7.75	-2.12	0.0005	0.0917	WNK1	Transcript Identified by AceView, Entrez Gene ID(s) 378465; 65125	Unassigned												TC1100010274.hg.1	11.02	9.67	2.55	0.0289	0.8241	SPTY2D1	SPT2 chromatin protein domain containing 1	Multiple_Complex		TC1000006905.hg.1	4.83	6.04	-2.31	1.44e-05	0.0036	rikomi	Transcript Identified by AceView	Coding		TC0200013387.hg.1	6.22	7.34	-2.18	0.0045	0.2824	IGKV1-13	immunoglobulin kappa variable 1-13 (gene/pseudogene)	Multiple_Complex
	TC0600007888.hg.1	7.38	8.39	-2.01	0.0006	0.0917	smujaw	Transcript Identified by AceView	Unassigned												TC0500010842.hg.1	14.54	12.73	3.52	0.029	0.8241	PDE4D	phosphodiesterase 4D, cAMP-specific	Multiple_Complex		TC0800006683.hg.1	5.03	6.92	-3.71	1.45e-05	0.0036	farzorbu	Transcript Identified by AceView	Unassigned		TC0400012992.hg.1	10.34	8.32	4.03	0.0045	0.2838	MFAP3L	microfibrillar associated protein 3 like	Coding
	TC1500008955.hg.1	6.97	8.57	-3.01	0.0006	0.0917	FMN1	formin 1	Multiple_Complex												TC1300008119.hg.1	6.42	7.77	-2.55	0.029	0.8241	AL136221.1		Precursor_microRNA		TC0100007363.hg.1	6.2	7.28	-2.11	1.46e-05	0.0036			NonCoding		TC0X00009192.hg.1	4.92	6.23	-2.49	0.0046	0.2842			NonCoding
	TC0400012051.hg.1	5.72	6.86	-2.22	0.0006	0.0917	tabeebo	Transcript Identified by AceView	Unassigned												TC1400010629.hg.1	8.17	9.39	-2.32	0.0291	0.8241	FLVCR2	feline leukemia virus subgroup C cellular receptor family, member 2	Multiple_Complex		TC0300010487.hg.1	5.45	6.45	-2	1.46e-05	0.0036	AC104183.1		Precursor_microRNA		TC1700007387.hg.1	4.3	5.4	-2.14	0.0046	0.2843	TRAF4	TNF receptor-associated factor 4	Multiple_Complex
	TC1100008063.hg.1	5.61	6.76	-2.21	0.0006	0.0917	varmoby	Transcript Identified by AceView	Unassigned												TC2000009071.hg.1	9.25	8.2	2.07	0.0291	0.8241	SNORA71B	small nucleolar RNA, H/ACA box 71B	Multiple_Complex		TC1200012187.hg.1	7.13	8.97	-3.58	1.47e-05	0.0036	steybleebu	Transcript Identified by AceView	Coding		TC0700012179.hg.1	5.58	6.96	-2.6	0.0046	0.2848			NonCoding
	TC1200012763.hg.1	7.49	8.88	-2.62	0.0006	0.0917	TAS2R30; TAS2R43; PRR4	taste receptor, type 2, member 30; taste receptor, type 2, member 43; proline rich 4 (lacrimal)	Multiple_Complex												TC0100006432.hg.1	7.3	5.84	2.75	0.0293	0.8241	DDX11L1	DEAD/H (Asp-Glu-Ala-Asp/His) box helicase 11 like 1	Multiple_Complex		TC2200007461.hg.1	5.48	6.98	-2.82	1.48e-05	0.0036	RNU6-375P	RNA, U6 small nuclear 375, pseudogene [Source:HGNC Symbol;Acc:HGNC:47338]	Small_RNA		TC0600011051.hg.1	8.74	10.07	-2.51	0.0046	0.2855			NonCoding
	TC0800008789.hg.1	4.83	6	-2.26	0.0006	0.0917	duvoyby	Transcript Identified by AceView	Unassigned												TC1300006979.hg.1	12.89	11.22	3.18	0.0293	0.8241	RGCC	regulator of cell cycle	Multiple_Complex		TC0600011722.hg.1	6.95	8.93	-3.93	1.49e-05	0.0037	jorsparby	Transcript Identified by AceView	Coding		TC1900011786.hg.1	9.51	10.72	-2.31	0.0046	0.2857	NR1H2	nuclear receptor subfamily 1, group H, member 2	Multiple_Complex
	TC0300011502.hg.1	7.55	8.86	-2.48	0.0006	0.092	FOXP1; RP11-298C2.1	Transcript Identified by AceView, Entrez Gene ID(s) 27086; novel transcript, sense intronic to FOXP1	NonCoding												TC1200007061.hg.1	8.27	9.61	-2.54	0.0294	0.8241	CMAS	cytidine monophosphate N-acetylneuraminic acid synthetase	Multiple_Complex		TC0200007037.hg.1	5.63	6.92	-2.45	1.5e-05	0.0037	sweypybo	Transcript Identified by AceView	Unassigned		TC1000008069.hg.1	5.41	6.45	-2.06	0.0047	0.2864	geemarby	Transcript Identified by AceView	Coding
	TC0300009212.hg.1	6.05	7.32	-2.41	0.0006	0.092	gofawbu	Transcript Identified by AceView	Unassigned												TC1100008963.hg.1	6.24	7.62	-2.61	0.0295	0.8241	RP11-819M15.2		Pseudogene		TC0600012242.hg.1	5.55	6.87	-2.5	1.5e-05	0.0037	NPM1P37	nucleophosmin 1 (nucleolar phosphoprotein B23, numatrin) pseudogene 37 [Source:HGNC Symbol;Acc:HGNC:45216]	Multiple_Complex		TC0800011150.hg.1	9.29	10.39	-2.15	0.0047	0.2864	TP53INP1	tumor protein p53 inducible nuclear protein 1	Multiple_Complex
	TC1600008257.hg.1	5.23	6.41	-2.27	0.0006	0.0923	glarry	Transcript Identified by AceView	Unassigned												TC0200008002.hg.1	4.56	5.61	-2.07	0.0296	0.8241	klerporbo	Transcript Identified by AceView	Unassigned		TC0200010908.hg.1	7.6	8.61	-2.01	1.51e-05	0.0037	boymeebo	Transcript Identified by AceView	Coding		TC0500006740.hg.1	7.7	9.04	-2.53	0.0048	0.2887	sparstyby	Transcript Identified by AceView	Unassigned
	TC0X00009081.hg.1	13.82	14.86	-2.05	0.0006	0.0926	AC002981.1		Precursor_microRNA												TC0500011034.hg.1	5.12	7.3	-4.53	0.0296	0.8241	cheeju	Transcript Identified by AceView	Unassigned		TC0500007379.hg.1	8.23	9.66	-2.69	1.52e-05	0.0037	AC024569.1		Precursor_microRNA		TC0500011050.hg.1	6.41	7.44	-2.04	0.0049	0.2894	ploystarby	Transcript Identified by AceView	Coding
	TC0900010609.hg.1	5.91	7.28	-2.59	0.0006	0.0929	skeysher	Transcript Identified by AceView	Unassigned												TC0600011508.hg.1	9.58	10.6	-2.03	0.0297	0.8241	TAP1	transporter 1, ATP-binding cassette, sub-family B (MDR/TAP)	Multiple_Complex		TC0200010334.hg.1	8.84	9.92	-2.11	1.53e-05	0.0037	RP11-347P5.1; nuhura	Transcript Identified by AceView; novel transcript, antisense to STK17B	NonCoding		TC0400011169.hg.1	6.74	7.81	-2.1	0.005	0.2905	zeeko	Transcript Identified by AceView	Unassigned
	TC1_KI270708v1_random00006437.hg.1	4.81	5.93	-2.17	0.0006	0.0931	AL137861.6		Precursor_microRNA												TC0600011170.hg.1	5.16	6.55	-2.63	0.0297	0.8241			NonCoding		TC0700007168.hg.1	7.34	8.89	-2.94	1.53e-05	0.0037			NonCoding		TC2000007519.hg.1	6.53	7.56	-2.03	0.005	0.2905	CD40	CD40 molecule, TNF receptor superfamily member 5	Multiple_Complex
	TC0600010932.hg.1	4.3	5.46	-2.24	0.0006	0.0931	rirome	Transcript Identified by AceView	Unassigned												TC0400009179.hg.1	6.83	7.9	-2.09	0.0298	0.8241	TMA16	translation machinery associated 16 homolog	Multiple_Complex		TSUnmapped00000926.hg.1	7.34	8.89	-2.94	1.53e-05	0.0037			NonCoding		TC0200007200.hg.1	9.5	7.4	4.3	0.005	0.2905	LTBP1	latent transforming growth factor beta binding protein 1	Multiple_Complex
	TC0500007615.hg.1	5.39	6.68	-2.44	0.0006	0.0932	shuzeyby	Transcript Identified by AceView	Unassigned												TC1400008056.hg.1	4.59	8.69	-17.19	0.0301	0.8241	IFI27	interferon, alpha-inducible protein 27	Multiple_Complex		TC0100015789.hg.1	4.82	6.56	-3.33	1.54e-05	0.0037	POGZ	Transcript Identified by AceView, Entrez Gene ID(s) 23126	Unassigned		TC1500007795.hg.1	6.91	8.23	-2.49	0.005	0.2905	nasoru	Transcript Identified by AceView	Unassigned
	TC1600007966.hg.1	7.06	5.62	2.71	0.0006	0.0933	MT1H	metallothionein 1H	Multiple_Complex												TC0700011797.hg.1	12.35	14.2	-3.62	0.0302	0.8241	SAMD9L	sterile alpha motif domain containing 9-like	Multiple_Complex		TC0700010890.hg.1	5.96	7.16	-2.3	1.55e-05	0.0037	steeblar	Transcript Identified by AceView	Unassigned		TC0500013057.hg.1	8.51	9.99	-2.77	0.005	0.2905			NonCoding
	TC0100013037.hg.1	8.79	7.6	2.28	0.0006	0.0933	MT1XP1	metallothionein 1X pseudogene 1 [Source:HGNC Symbol;Acc:HGNC:7442]	Multiple_Complex												TC0500011062.hg.1	10.77	12.26	-2.82	0.0302	0.8241	kleyplarby	Transcript Identified by AceView	Unassigned		TC1500007094.hg.1	4.88	6.22	-2.54	1.57e-05	0.0037	RP11-151N17.1	novel transcript	NonCoding		TC1400009311.hg.1	8.97	9.99	-2.03	0.005	0.2905	sawwa	Transcript Identified by AceView	Unassigned
	TC0800011546.hg.1	7.95	9.42	-2.77	0.0006	0.0933	parskerbu	Transcript Identified by AceView	Unassigned												TC0100016035.hg.1	13.93	12.45	2.79	0.0303	0.8241	ETV3	ets variant 3	Multiple_Complex		TC1500009464.hg.1	7.57	8.97	-2.64	1.57e-05	0.0037	lustu	Transcript Identified by AceView	Unassigned		TC0300009016.hg.1	11.17	9.77	2.64	0.0051	0.2927	ATP1B3	ATPase, Na+/K+ transporting, beta 3 polypeptide	Multiple_Complex
	TC0600012324.hg.1	6.59	7.76	-2.25	0.0006	0.0933			NonCoding												TC2200007684.hg.1	8.13	9.39	-2.4	0.0304	0.8241	zorbla	Transcript Identified by AceView	Coding		TC1600006832.hg.1	11.84	13.24	-2.64	1.59e-05	0.0038	slerwobu	Transcript Identified by AceView	Coding		TC2100006706.hg.1	8.76	9.86	-2.14	0.0052	0.294			NonCoding
	TC0400006604.hg.1	13.04	14.05	-2.02	0.0006	0.0933	FKSG51		Coding												TC1000008045.hg.1	8.14	9.18	-2.04	0.0305	0.8241	SEC24C	SEC24 homolog C, COPII coat complex component	Multiple_Complex		TC0300007047.hg.1	7.22	8.31	-2.12	1.6e-05	0.0038	RNA5SP129	5S ribosomal pseudogene 129 [Source:HGNC Symbol;Acc:HGNC:43029]	Ribosomal		TC1000011333.hg.1	5.95	7.14	-2.29	0.0052	0.2943	vypoby	Transcript Identified by AceView	Unassigned
	TC1500009642.hg.1	6.43	8.01	-2.99	0.0006	0.0939	teezo	Transcript Identified by AceView	Unassigned												TC0700007253.hg.1	5.22	6.56	-2.53	0.0305	0.8241			NonCoding		TC0200007836.hg.1	4.86	6.21	-2.54	1.61e-05	0.0038			NonCoding		TC1600008324.hg.1	5.67	6.95	-2.42	0.0052	0.2953	teyzabu	Transcript Identified by AceView	Coding
	TC0700009178.hg.1	6.75	7.99	-2.37	0.0006	0.0954	klarbleeby	Transcript Identified by AceView	Unassigned												TC0200015967.hg.1	8.36	7.33	2.04	0.0305	0.8242	RNU6-964P	RNA, U6 small nuclear 964, pseudogene [Source:HGNC Symbol;Acc:HGNC:47927]	Small_RNA		TC1400010533.hg.1	6.65	9.55	-7.45	1.62e-05	0.0038	IGHV4-59	immunoglobulin heavy variable 4-59	Coding		TC1400010335.hg.1	4.75	5.75	-2.01	0.0053	0.2972	sworshubu	Transcript Identified by AceView	Unassigned
	TC1200006742.hg.1	7.61	9.34	-3.31	0.0006	0.0954	floblabu	Transcript Identified by AceView	Coding												TC1100012049.hg.1	7.65	8.98	-2.5	0.031	0.8258	sekira	Transcript Identified by AceView	Unassigned		TC0100009667.hg.1	9.77	10.81	-2.05	1.63e-05	0.0038			NonCoding		TC0600008354.hg.1	8.27	9.31	-2.06	0.0053	0.2972	MIR548U	microRNA 548u	Precursor_microRNA
	TC0200007806.hg.1	5.35	6.47	-2.17	0.0006	0.0955	MIR4434	microRNA 4434	Multiple_Complex												TC1400010763.hg.1	5.39	6.62	-2.34	0.0312	0.8258	TMEM229B	transmembrane protein 229B	Coding		TC0700013624.hg.1	8.71	10.33	-3.08	1.63e-05	0.0038	RP11-138A9.1	novel transcript	NonCoding		TC1100008061.hg.1	7.93	9.08	-2.22	0.0053	0.2972			NonCoding
	TC1800006597.hg.1	7.89	8.92	-2.05	0.0006	0.0955	shakler	Transcript Identified by AceView	Coding												TC0700011628.hg.1	6.6	4.95	3.13	0.0312	0.8258	spako	Transcript Identified by AceView	Coding		TC0100009144.hg.1	5.91	7.35	-2.71	1.63e-05	0.0038	skoroybo	Transcript Identified by AceView	Unassigned		TC0100013274.hg.1	7.31	8.62	-2.48	0.0053	0.2974	meeloybu	Transcript Identified by AceView	Unassigned
	TC0600006796.hg.1	6.12	7.53	-2.67	0.0006	0.0955	dorjoy	Transcript Identified by AceView	Coding												TC1200010597.hg.1	10.01	11.27	-2.4	0.0313	0.8258	DDX23	DEAD (Asp-Glu-Ala-Asp) box polypeptide 23	Multiple_Complex		TC1600008404.hg.1	5.91	6.95	-2.06	1.65e-05	0.0039			NonCoding		TC1600007200.hg.1	10.49	11.9	-2.66	0.0053	0.2975	slablee	Transcript Identified by AceView	Unassigned
	TC0800006559.hg.1	3.87	4.99	-2.16	0.0006	0.0958	ruzaby	Transcript Identified by AceView	Unassigned												TC0100006781.hg.1	9.01	7.77	2.37	0.0313	0.8258	SLC25A33	solute carrier family 25 (pyrimidine nucleotide carrier), member 33	Multiple_Complex		TC0300007692.hg.1	8.18	9.35	-2.26	1.66e-05	0.0039			NonCoding		TC0400011453.hg.1	6.16	7.32	-2.23	0.0054	0.2978	derswoby	Transcript Identified by AceView	Unassigned
	TC1400008992.hg.1	5.47	6.8	-2.51	0.0006	0.0958			NonCoding												TC0200009076.hg.1	5.09	6.38	-2.44	0.0313	0.8258	fleepubo	Transcript Identified by AceView	Coding		TC0500012643.hg.1	6.78	8.2	-2.67	1.67e-05	0.0039	fyskawby	Transcript Identified by AceView	Unassigned		TC0100010791.hg.1	14.48	15.55	-2.1	0.0054	0.2982	TOR1AIP1	torsin A interacting protein 1	Multiple_Complex
	TC0500007709.hg.1	5.27	6.8	-2.89	0.0007	0.0965	shusloyby	Transcript Identified by AceView	Unassigned												TC0300009215.hg.1	6.39	8.33	-3.85	0.0314	0.8258	reyfawbu	Transcript Identified by AceView	Unassigned		TC0400011001.hg.1	8.11	9.27	-2.24	1.68e-05	0.0039	zysmuby	Transcript Identified by AceView	Coding		TC1500010251.hg.1	7.95	6.78	2.24	0.0054	0.2988	HOMER2	homer scaffolding protein 2	Multiple_Complex
	TC0500009382.hg.1	7.87	9.23	-2.57	0.0007	0.0965	soyskeeby	Transcript Identified by AceView	Unassigned												TC0100009838.hg.1	5.6	4.06	2.91	0.0315	0.8258	spawby	Transcript Identified by AceView	Unassigned		TC2100007198.hg.1	3.95	5.22	-2.41	1.69e-05	0.0039	BACE2	beta-site APP-cleaving enzyme 2	Multiple_Complex		TC0200012283.hg.1	5.98	7.15	-2.24	0.0054	0.2991	skoparbo	Transcript Identified by AceView	Unassigned
	TC1100012048.hg.1	5.91	7.51	-3.04	0.0007	0.0966	loymaw	Transcript Identified by AceView	Unassigned												TC1000008929.hg.1	6.52	7.88	-2.56	0.0316	0.8258	lermu	Transcript Identified by AceView	Unassigned		TC0200011114.hg.1	6.95	8.05	-2.15	1.71e-05	0.0039	sajabo	Transcript Identified by AceView	Coding		TC0600006873.hg.1	9.12	7.66	2.76	0.0054	0.2991	BMP6	bone morphogenetic protein 6	Multiple_Complex
	TC0800011537.hg.1	5.57	6.92	-2.54	0.0007	0.0966	gloverby	Transcript Identified by AceView	Unassigned												TC1700011953.hg.1	12.48	11.4	2.11	0.0317	0.8258	CBX4	chromobox homolog 4	Multiple_Complex		TC0400010998.hg.1	4.21	5.41	-2.3	1.72e-05	0.0039	vasmuby	Transcript Identified by AceView	Unassigned		TC0100012409.hg.1	16.23	17.23	-2	0.0055	0.301	MIR6723	microRNA 6723	Precursor_microRNA
	TC0300007681.hg.1	8.92	10.09	-2.24	0.0007	0.0966	PSMD6-AS2	PSMD6 antisense RNA 2	Multiple_Complex												TC0700009677.hg.1	11.74	13.79	-4.14	0.0319	0.8258	GIMAP4	GTPase, IMAP family member 4	Multiple_Complex		TC0700012626.hg.1	12.05	13.96	-3.76	1.72e-05	0.0039	wawbleeby	Transcript Identified by AceView	Coding		TC0200013077.hg.1	7.37	8.9	-2.89	0.0055	0.301	RP11-434P11.2	novel transcript	NonCoding
	TC0100014651.hg.1	6.37	7.74	-2.59	0.0007	0.0969	kleyneebu	Transcript Identified by AceView	Unassigned												TC1300008117.hg.1	7.68	8.97	-2.44	0.0321	0.8258	MIR8075	microRNA 8075	Precursor_microRNA		TC1300007776.hg.1	5.51	6.62	-2.16	1.73e-05	0.0039	dawsharbu	Transcript Identified by AceView	Unassigned		TSUnmapped00000632.hg.1	6.4	7.76	-2.58	0.0056	0.301	IGKV2-28	immunoglobulin kappa variable 2-28 [Source:HGNC Symbol;Acc:HGNC:5783]	Coding
	TC1500009516.hg.1	5.19	6.38	-2.28	0.0007	0.0969	koyzo	Transcript Identified by AceView	Unassigned												TC0100012203.hg.1	4.1	5.14	-2.06	0.0322	0.8258	beemerbu	Transcript Identified by AceView	Unassigned		TC0200015890.hg.1	7.26	8.75	-2.82	1.75e-05	0.004	wydee	Transcript Identified by AceView	Unassigned		TC0100010593.hg.1	7.54	8.57	-2.04	0.0056	0.3012	RN7SL425P	RNA, 7SL, cytoplasmic 425, pseudogene [Source:HGNC Symbol;Acc:HGNC:46441]	NonCoding
	TC0200015342.hg.1	5.98	7.13	-2.22	0.0007	0.0971			NonCoding												TC1600011186.hg.1	12.54	9.02	11.42	0.0323	0.8258	SLC7A5	solute carrier family 7 (amino acid transporter light chain, L system), member 5	Multiple_Complex		TC0200008659.hg.1	6.54	7.84	-2.46	1.75e-05	0.004	byvorbo	Transcript Identified by AceView	Coding		TC1300009595.hg.1	13.77	14.88	-2.16	0.0057	0.303			NonCoding
	TC0400006439.hg.1	4.15	5.18	-2.05	0.0007	0.0982	blarfley	Transcript Identified by AceView	Coding												TC0100013797.hg.1	11.09	9.66	2.71	0.0324	0.8258	SNORA55	small nucleolar RNA, H/ACA box 55	Small_RNA		TC0X00008503.hg.1	5.17	6.4	-2.35	1.76e-05	0.004	AC234771.1		Precursor_microRNA		TC2000009260.hg.1	9.64	10.7	-2.09	0.0057	0.3035	reevey	Transcript Identified by AceView	Unassigned
	TC1400006649.hg.1	4.31	5.47	-2.23	0.0007	0.0984	TRAJ1	T cell receptor alpha joining 1 (non-functional)	Coding												TC0900010623.hg.1	12.02	10.94	2.13	0.0325	0.8258	ISCA1	iron-sulfur cluster assembly 1	Multiple_Complex		TC0600007139.hg.1	13.68	15.59	-3.75	1.76e-05	0.004	AL136303.1		Precursor_microRNA		TC0X00007130.hg.1	6.48	7.83	-2.56	0.0057	0.3046	sperfor	Transcript Identified by AceView	Coding
	TC2000007575.hg.1	6.29	7.35	-2.08	0.0007	0.0984	flosabu	Transcript Identified by AceView	Coding												TC1400007162.hg.1	3.97	5.24	-2.41	0.0328	0.8258	chawsar	Transcript Identified by AceView	Unassigned		TC1700008714.hg.1	6.93	8.05	-2.18	1.77e-05	0.004	jychu	Transcript Identified by AceView	Unassigned		TC14_KI270726v1_random00006433.hg.1	6.53	8.76	-4.69	0.0057	0.3046	AC233755.1		Coding
	TC0400011146.hg.1	8.03	9.73	-3.25	0.0007	0.0984	stubabo	Transcript Identified by AceView	Unassigned												TC0700007235.hg.1	4.16	5.46	-2.46	0.033	0.8258	jaku	Transcript Identified by AceView	Coding		TC0400008148.hg.1	10.37	11.46	-2.13	1.77e-05	0.004	spoyblorby	Transcript Identified by AceView	Coding		TC1200010017.hg.1	7.64	8.65	-2.01	0.0058	0.3046	smeychu	Transcript Identified by AceView	Unassigned
	TC1900009069.hg.1	5.13	6.32	-2.29	0.0007	0.0984			NonCoding												TC1200008706.hg.1	11.03	12.7	-3.17	0.033	0.8258	KIAA1033	KIAA1033	Multiple_Complex		TC0500011407.hg.1	5.64	6.89	-2.38	1.79e-05	0.004	plocheeby	Transcript Identified by AceView	Coding		TC0600009793.hg.1	7.21	8.31	-2.15	0.0058	0.3046	korfly	Transcript Identified by AceView	Unassigned
	TC0800007775.hg.1	5.65	6.87	-2.34	0.0007	0.0984	maly	Transcript Identified by AceView	Unassigned												TC1700010431.hg.1	6.64	7.86	-2.32	0.0331	0.8258	TOMM20P2	TOMM20 pseudogene 2 [Source:HGNC Symbol;Acc:HGNC:50519]	Multiple_Complex		TC1200008090.hg.1	3.91	5.92	-4.02	1.79e-05	0.004			NonCoding		TC0700011697.hg.1	8.31	9.42	-2.16	0.0058	0.3051	klarnaby	Transcript Identified by AceView	Unassigned
	TC1400009934.hg.1	4.34	5.85	-2.85	0.0007	0.0984	wopar	Transcript Identified by AceView	Unassigned												TC1200012248.hg.1	9.87	8.15	3.29	0.0334	0.8258	HCAR3	hydroxycarboxylic acid receptor 3	Coding		TC14_KI270726v1_random00006432.hg.1	5.15	8.36	-9.28	1.81e-05	0.004	AC233755.2		Coding		TC2000009446.hg.1	6.39	7.4	-2.02	0.0059	0.3058	flavey	Transcript Identified by AceView	Unassigned
	TC1100008196.hg.1	6.63	8.06	-2.7	0.0007	0.0984	mawkerby	Transcript Identified by AceView	Unassigned												TC1700011818.hg.1	8.16	7.07	2.13	0.0335	0.8258	JMJD6	jumonji domain containing 6	Multiple_Complex		TC1000007575.hg.1	4.24	5.56	-2.5	1.82e-05	0.0041	RP11-563N6.6; wawma	putative novel transcript; Transcript Identified by AceView	Multiple_Complex		TC1400010807.hg.1	6.6	7.66	-2.08	0.0059	0.3063	IGHV3-53	immunoglobulin heavy variable 3-53	Coding
	TC1300009811.hg.1	7.06	8.34	-2.42	0.0007	0.0984	wonoy	Transcript Identified by AceView	Unassigned												TC0500010903.hg.1	12.27	11.26	2.01	0.0336	0.8258	ISCA1P1	iron-sulfur cluster assembly 1 pseudogene 1 [Source:HGNC Symbol;Acc:HGNC:33263]	Pseudogene		TC1400010804.hg.1	9.54	13.76	-18.64	1.83e-05	0.0041	IGHV4-39	immunoglobulin heavy variable 4-39	Multiple_Complex		TC0800010548.hg.1	7.24	8.58	-2.53	0.006	0.3071	snawuby	Transcript Identified by AceView	Unassigned
	TC1000007764.hg.1	6.53	8.51	-3.94	0.0007	0.0986	temare	Transcript Identified by AceView	Unassigned												TC0400012938.hg.1	13.18	11.1	4.24	0.0336	0.8258	RASGEF1B	RasGEF domain family member 1B	Multiple_Complex		TC1200010451.hg.1	6.94	8.96	-4.04	1.86e-05	0.0041	klojerby	Transcript Identified by AceView	Unassigned		TC1900010860.hg.1	9.24	10.55	-2.49	0.006	0.3084			NonCoding
	TC1800008028.hg.1	6.93	8.03	-2.15	0.0007	0.0987	voterbu	Transcript Identified by AceView	Coding												TC0100009697.hg.1	7.29	8.34	-2.08	0.0336	0.8258	FCGR1C	Fc fragment of IgG, high affinity Ic, receptor (CD64), pseudogene	Multiple_Complex		TC0300011821.hg.1	6.18	7.2	-2.03	1.86e-05	0.0041			NonCoding		TC0200013078.hg.1	10.24	11.31	-2.09	0.006	0.3085	RP11-434P11.1	TEC	NonCoding
	TC0500007165.hg.1	8.36	9.55	-2.28	0.0007	0.0992	fluflaw	Transcript Identified by AceView	Unassigned												TC1600011442.hg.1	13.81	12.74	2.09	0.0337	0.8258	MAP1LC3B	microtubule-associated protein 1 light chain 3 beta	Multiple_Complex		TC1400008627.hg.1	11.06	12.46	-2.64	1.86e-05	0.0041	pleepy	Transcript Identified by AceView	Unassigned		TC0100017064.hg.1	8.68	9.85	-2.26	0.0061	0.3092	NUAK2	NUAK family, SNF1-like kinase, 2	Multiple_Complex
	TC0700007027.hg.1	6.11	7.27	-2.24	0.0007	0.0998	flerslawbu	Transcript Identified by AceView	Unassigned												TC0400012744.hg.1	4.04	5.97	-3.8	0.0337	0.8258			NonCoding		TC2000006477.hg.1	7.1	8.98	-3.68	1.9e-05	0.0041	teeja	Transcript Identified by AceView	Coding		TC0400010033.hg.1	14.7	13.54	2.23	0.0061	0.3094	WDR1	WD repeat domain 1	Multiple_Complex
	TC0600011070.hg.1	5.66	6.79	-2.19	0.0007	0.0998	RP1-30M3.5	novel transcript antisense to ACOT13	NonCoding												TC2200008427.hg.1	10.21	8.45	3.4	0.0338	0.8258	OSM	oncostatin M	Coding		TC0100016246.hg.1	8.67	9.82	-2.22	1.91e-05	0.0041	AL390119.1		Precursor_microRNA		TC1000010065.hg.1	8.81	7.66	2.21	0.0061	0.3094	ARHGAP21	Rho GTPase activating protein 21	Multiple_Complex
	TC1200011940.hg.1	4.12	5.21	-2.14	0.0007	0.1	U7	U7 small nuclear RNA [Source:RFAM;Acc:RF00066]	Small_RNA												TC1700008719.hg.1	12.24	11.14	2.15	0.0338	0.8258	KPNA2	karyopherin alpha 2 (RAG cohort 1, importin alpha 1)	Multiple_Complex		TC0700009572.hg.1	14.69	15.92	-2.35	1.95e-05	0.0042			NonCoding		TC0600014103.hg.1	6.96	5.86	2.14	0.0061	0.3103	LY6G6F	lymphocyte antigen 6 complex, locus G6F	Coding
	TC1200012761.hg.1	7.7	8.75	-2.08	0.0007	0.1004	TAS2R31	taste receptor, type 2, member 31	Coding												TC1300008116.hg.1	6.85	8.26	-2.67	0.034	0.8258	AL136221.3		Precursor_microRNA		TC1200008690.hg.1	7.42	8.53	-2.15	1.95e-05	0.0042	RP11-43D4.2		Multiple_Complex		TC1300009812.hg.1	6.89	7.91	-2.03	0.0062	0.3116	ANKRD10-IT1; RP11-365P13.4	ANKRD10 intronic transcript 1 (non-protein coding) [Source:HGNC Symbol;Acc:HGNC:39891]; novel transcript, sense intronic to ANKRD10; ANKRD10 intronic transcript 1 [Source:HGNC Symbol;Acc:HGNC:39891]	NonCoding
	TC0600010336.hg.1	5.33	6.35	-2.03	0.0007	0.1004	stosnerbu	Transcript Identified by AceView	Unassigned												TC0800006933.hg.1	11.7	12.82	-2.17	0.034	0.8258	ATP6V1B2	ATPase, H+ transporting, lysosomal 56/58kDa, V1 subunit B2	Multiple_Complex		TC1600008530.hg.1	5.62	6.64	-2.03	1.95e-05	0.0042	larrar	Transcript Identified by AceView	Unassigned		TC0200015711.hg.1	14.27	12.82	2.73	0.0063	0.3119	CXCR2P1	chemokine (C-X-C motif) receptor 2 pseudogene 1	Multiple_Complex
	TC0X00007469.hg.1	5.87	6.97	-2.14	0.0008	0.1009	pleyler	Transcript Identified by AceView	Coding												TC1600010171.hg.1	9.77	11.05	-2.43	0.0341	0.8258	VPS35	VPS35 retromer complex component	Multiple_Complex		TC0900008204.hg.1	6.05	7.71	-3.15	1.95e-05	0.0042	blarlo	Transcript Identified by AceView	Unassigned		TC0300012378.hg.1	9.65	11.35	-3.23	0.0063	0.3123	charvawbo	Transcript Identified by AceView	Unassigned
	TC0300012054.hg.1	6.67	8.07	-2.63	0.0008	0.1011	blorbobu	Transcript Identified by AceView	Unassigned												TC1200010591.hg.1	14.31	13.04	2.42	0.0341	0.8258	CCNT1	cyclin T1	Multiple_Complex		TC0600010949.hg.1	5.48	6.92	-2.73	1.95e-05	0.0042	dawflorby	Transcript Identified by AceView	Coding		TSUnmapped00000647.hg.1	5.54	7	-2.76	0.0063	0.3123	IGKV1-17	immunoglobulin kappa variable 1-17 [Source:HGNC Symbol;Acc:HGNC:5733]	Coding
	TC0600007519.hg.1	3.74	4.74	-2.01	0.0008	0.1015	suklobu	Transcript Identified by AceView	Coding												TC0600011470.hg.1	7.05	6.05	2.01	0.0342	0.8258	NELFE; MIR1236	negative elongation factor complex member E; microRNA 1236	Multiple_Complex		TC1400007626.hg.1	5.64	7.2	-2.94	1.98e-05	0.0042			NonCoding		TC0100009290.hg.1	13.53	12.43	2.14	0.0064	0.3132	SEPT2P1	septin 2 pseudogene 1 [Source:HGNC Symbol;Acc:HGNC:40017]	Multiple_Complex
	TC0800011834.hg.1	4.34	5.74	-2.64	0.0008	0.1021	ASAP1-IT1	ASAP1 intronic transcript 1	NonCoding												TC0100008625.hg.1	15.07	13.12	3.87	0.0343	0.8258	PDE4B	phosphodiesterase 4B, cAMP-specific	Multiple_Complex		TC0500006738.hg.1	7.21	9.18	-3.93	1.98e-05	0.0042	skaflu	Transcript Identified by AceView	Unassigned		TC0100007479.hg.1	5.24	6.51	-2.42	0.0064	0.3143	vorybu	Transcript Identified by AceView	Unassigned
	TC1200010401.hg.1	6.58	7.59	-2.01	0.0008	0.1021	AC067735.1		Precursor_microRNA												TC0400009936.hg.1	12.92	11.45	2.79	0.0344	0.8258	GRPEL1	GrpE-like 1, mitochondrial (E. coli)	Multiple_Complex		TC1000008069.hg.1	5.41	6.85	-2.73	2e-05	0.0042	geemarby	Transcript Identified by AceView	Coding		TC0X00011223.hg.1	13.42	12.01	2.67	0.0064	0.3143	MPP1	membrane protein, palmitoylated 1	Multiple_Complex
	TC1000008930.hg.1	3.83	4.89	-2.08	0.0008	0.1023	starfoy	Transcript Identified by AceView	Coding												TC0100017817.hg.1	13.38	12.29	2.12	0.0344	0.8258	SNORA14B	small nucleolar RNA, H/ACA box 14B	Small_RNA		TC1100012035.hg.1	6.83	7.9	-2.09	2e-05	0.0042	nuyoro	Transcript Identified by AceView	Coding		TC0400011646.hg.1	7.09	8.29	-2.29	0.0064	0.3143	smusnawby	Transcript Identified by AceView	Coding
	TC0300006944.hg.1	5.22	6.61	-2.61	0.0008	0.1023			NonCoding												TC1200010119.hg.1	10.01	11.51	-2.82	0.0345	0.8258	C2CD5	C2 calcium-dependent domain containing 5	Multiple_Complex		TC0700006974.hg.1	7.9	9.56	-3.15	2.03e-05	0.0043	AC004520.1		Precursor_microRNA		TC0200013883.hg.1	7.83	8.85	-2.03	0.0065	0.3153			NonCoding
	TC2100007567.hg.1	4.62	5.98	-2.57	0.0008	0.1023			NonCoding												TC0X00009256.hg.1	13.11	12.09	2.02	0.0346	0.8258	KLHL15	kelch-like family member 15	Coding		TC0200014632.hg.1	6.99	8.27	-2.44	2.05e-05	0.0043	poly	Transcript Identified by AceView	Unassigned		TC1000010029.hg.1	7.18	8.43	-2.38	0.0065	0.3153	shoyshy	Transcript Identified by AceView	Unassigned
	TC0800009662.hg.1	5.27	6.34	-2.09	0.0008	0.1026	warslobu	Transcript Identified by AceView	Unassigned												TC1300010000.hg.1	12.31	13.4	-2.13	0.0346	0.8258	TNFSF13B	tumor necrosis factor (ligand) superfamily, member 13b	Multiple_Complex		TC1400010539.hg.1	6.51	8.22	-3.27	2.05e-05	0.0043	IGHV3-65	immunoglobulin heavy variable 3-65 (pseudogene)	Multiple_Complex		TC2000007384.hg.1	6.33	7.46	-2.19	0.0065	0.3158	lavey	Transcript Identified by AceView	Coding
	TC0500006934.hg.1	7.66	9.35	-3.21	0.0008	0.1026			NonCoding												TC1800008659.hg.1	5.13	6.31	-2.26	0.0347	0.8258	kleetoybu	Transcript Identified by AceView	Unassigned		TC0X00006689.hg.1	12.65	14.48	-3.56	2.06e-05	0.0043	AC078993.1		Precursor_microRNA		TC0100014893.hg.1	8.16	9.23	-2.09	0.0065	0.3159	PHKA1P1	phosphorylase kinase, alpha 1 pseudogene 1 [Source:HGNC Symbol;Acc:HGNC:33919]	Pseudogene
	TC0200009543.hg.1	8.92	11.31	-5.26	0.0008	0.1026	wahera	Transcript Identified by AceView	Coding												TC0800010266.hg.1	9.28	8.27	2.01	0.0347	0.8258	SNORD112	Small nucleolar RNA SNORD112 [Source:RFAM;Acc:RF01169]	Small_RNA		TC0200009960.hg.1	3.98	5.26	-2.43	2.07e-05	0.0043	padar	Transcript Identified by AceView	Unassigned		TC1100009287.hg.1	9.69	8.41	2.43	0.0066	0.3174	ARHGEF12	Rho guanine nucleotide exchange factor (GEF) 12	Multiple_Complex
	TC1400006638.hg.1	5.83	7.14	-2.48	0.0008	0.1026	TRAJ19	T cell receptor alpha joining 19 (non-functional)	Coding												TC1800007471.hg.1	10.4	8.56	3.58	0.0347	0.8258	PMAIP1	phorbol-12-myristate-13-acetate-induced protein 1	Multiple_Complex		TC1500010835.hg.1	5.57	8.1	-5.79	2.07e-05	0.0043	IGHV4OR15-8	immunoglobulin heavy variable 4/OR15-8 (non-functional)	Multiple_Complex		TC0300011273.hg.1	14.59	13.52	2.1	0.0066	0.3174	ARF4	ADP-ribosylation factor 4	Multiple_Complex
	TC2000007761.hg.1	4.21	5.8	-3.01	0.0008	0.1026	heyaru	Transcript Identified by AceView	Unassigned												TC1100009445.hg.1	5.79	7.3	-2.83	0.0347	0.8258	FAM118B	family with sequence similarity 118, member B	Multiple_Complex		TC0200012683.hg.1	12.85	14.29	-2.72	2.09e-05	0.0043	AC073215.1		Precursor_microRNA		TC1900011845.hg.1	7.68	6.67	2.01	0.0067	0.3174	MFSD12	major facilitator superfamily domain containing 12	Multiple_Complex
	TC1200008689.hg.1	6.55	8.05	-2.84	0.0008	0.1026	glyjawby	Transcript Identified by AceView	Unassigned												TC1400006521.hg.1	12.61	10.63	3.92	0.0351	0.8258	PNP	purine nucleoside phosphorylase	Multiple_Complex		TC0400010079.hg.1	6.39	7.43	-2.06	2.09e-05	0.0043	cheysweebu	Transcript Identified by AceView	Coding		TSUnmapped00000967.hg.1	6.59	7.99	-2.64	0.0067	0.3174			NonCoding
	TC1700010050.hg.1	12.69	11.61	2.1	0.0008	0.1026	LGALS9B	lectin, galactoside-binding, soluble, 9B	Multiple_Complex												TC0700007352.hg.1	8.84	10.18	-2.52	0.0351	0.8258	BLVRA	biliverdin reductase A	Multiple_Complex		TC0700007180.hg.1	4.44	6.17	-3.34	2.11e-05	0.0043	kychorby	Transcript Identified by AceView	Unassigned		TC0X00006457.hg.1	9.26	10.8	-2.91	0.0067	0.3174	shawgee	Transcript Identified by AceView	Coding
	TSUnmapped00000713.hg.1	5.04	6.81	-3.4	0.0008	0.1031	FMN1	formin 1	Coding												TC2000008985.hg.1	13.15	12.11	2.06	0.0351	0.8258	RBM39	RNA binding motif protein 39	Multiple_Complex		TC0X00009081.hg.1	13.12	14.86	-3.35	2.11e-05	0.0043	AC002981.1		Precursor_microRNA		TC0Y00006458.hg.1	9.26	10.8	-2.91	0.0067	0.3174	reybar	Transcript Identified by AceView	Coding
	TC2000007577.hg.1	5.57	6.72	-2.22	0.0008	0.1031	shysobo	Transcript Identified by AceView	Unassigned												TC0300009210.hg.1	6.77	8.1	-2.5	0.0352	0.8258	zeeforbo	Transcript Identified by AceView	Unassigned		TC0900009671.hg.1	6.15	7.47	-2.51	2.11e-05	0.0043	AL512635.1		Precursor_microRNA		TC0600007366.hg.1	6.98	8.33	-2.54	0.0067	0.3174			NonCoding
	TC0100007216.hg.1	4.69	5.72	-2.03	0.0008	0.1037	nokumo	Transcript Identified by AceView	Unassigned												TC0100016685.hg.1	6.65	8.18	-2.89	0.0354	0.8258	TRMT1L	tRNA methyltransferase 1 like	Multiple_Complex		TC0800006881.hg.1	5.47	6.87	-2.65	2.13e-05	0.0044	hehure	Transcript Identified by AceView	Unassigned		TC0900009848.hg.1	8.72	9.86	-2.21	0.0067	0.3174	basoby	Transcript Identified by AceView	Coding
	TC1000008929.hg.1	6.52	7.79	-2.41	0.0008	0.1037	lermu	Transcript Identified by AceView	Unassigned												TC1100012050.hg.1	6.87	7.97	-2.13	0.0364	0.8273	chuchee	Transcript Identified by AceView	Unassigned		TC0800011978.hg.1	5.92	7.34	-2.69	2.14e-05	0.0044	joskorbu	Transcript Identified by AceView	Unassigned		TC0500009690.hg.1	11.73	10.44	2.44	0.0068	0.3185	RUFY1	RUN and FYVE domain containing 1	Multiple_Complex
	TC0500008962.hg.1	3.61	4.66	-2.08	0.0008	0.1037	berslaby	Transcript Identified by AceView	Unassigned												TC0300007136.hg.1	14.5	13.11	2.64	0.0365	0.8273	CTNNB1	catenin (cadherin-associated protein), beta 1	Multiple_Complex		TC0200015887.hg.1	11.62	13.24	-3.06	2.16e-05	0.0044	CUL3	cullin 3	Multiple_Complex		TC1900010140.hg.1	8.61	9.71	-2.14	0.0068	0.3185	woglor	Transcript Identified by AceView	Unassigned
	TSUnmapped00000981.hg.1	6.88	8.11	-2.34	0.0008	0.1037			NonCoding												TC1200006701.hg.1	10.14	8.93	2.31	0.0368	0.8279	NECAP1	NECAP endocytosis associated 1	Multiple_Complex		TC0300008370.hg.1	5.42	6.56	-2.2	2.17e-05	0.0044	beebobu	Transcript Identified by AceView	Unassigned		TC0100015354.hg.1	8.65	9.82	-2.25	0.0068	0.3185	SIKE1andCSDE1andNRAS	Transcript Identified by AceView, Entrez Gene ID(s) 7812; 4893; 80143	Unassigned
	TC0600007891.hg.1	6.2	7.32	-2.17	0.0008	0.1037	foygloby	Transcript Identified by AceView	Unassigned												TC0X00008760.hg.1	9.62	8.56	2.09	0.0369	0.8279	ZNF185	zinc finger protein 185 (LIM domain)	Multiple_Complex		TC0100016857.hg.1	7.45	9.03	-3	2.17e-05	0.0044	LOC100129570	Transcript Identified by AceView, Entrez Gene ID(s) 100129570	Unassigned		TC1700006653.hg.1	10.09	8.01	4.25	0.0068	0.3186	GP1BA	glycoprotein Ib (platelet), alpha polypeptide	Coding
	TC0500012155.hg.1	5.87	6.89	-2.03	0.0008	0.1037	plysleyby	Transcript Identified by AceView	Coding												TC0X00008871.hg.1	4.98	6.06	-2.11	0.0371	0.8279	RP13-228J13.5		Multiple_Complex		TC1400007398.hg.1	6.51	7.77	-2.39	2.17e-05	0.0044	stacheybu	Transcript Identified by AceView	Coding		TC0600012517.hg.1	9.33	10.38	-2.07	0.0068	0.3187			NonCoding
	TC0700009605.hg.1	4	5.12	-2.17	0.0009	0.1049			NonCoding												TC2100008233.hg.1	14.06	12.66	2.63	0.0371	0.8279	ZBTB21	zinc finger and BTB domain containing 21	Multiple_Complex		TC0100015068.hg.1	6.36	7.55	-2.28	2.19e-05	0.0044			NonCoding		TC0600012073.hg.1	6.5	7.57	-2.1	0.0068	0.3188	RPS16P5	ribosomal protein S16 pseudogene 5	Multiple_Complex
	TC0500011475.hg.1	7.3	8.53	-2.35	0.0009	0.1049	muneme	Transcript Identified by AceView	Coding												TC1700009504.hg.1	7.4	8.45	-2.07	0.0371	0.8279	ANKFY1	ankyrin repeat and FYVE domain containing 1	Multiple_Complex		TC1500008522.hg.1	7.6	9.53	-3.79	2.23e-05	0.0045	glyswar	Transcript Identified by AceView	Unassigned		TC2200009216.hg.1	7.53	8.63	-2.14	0.0068	0.3188	IGLV2-11	immunoglobulin lambda variable 2-11	Multiple_Complex
	TC0400008544.hg.1	4.55	5.58	-2.04	0.0009	0.1049			NonCoding												TC0500008850.hg.1	6.04	4.78	2.39	0.0374	0.8279	CTB-131B5.2	novel transcript	NonCoding		TC0500011582.hg.1	6.73	8.11	-2.61	2.25e-05	0.0045	saneme	Transcript Identified by AceView	Unassigned		TC1200008011.hg.1	6.27	7.32	-2.07	0.0069	0.3196	plerkyby	Transcript Identified by AceView	Coding
	TC0200009807.hg.1	7.36	8.49	-2.18	0.0009	0.1049	klofarbu	Transcript Identified by AceView	Unassigned												TC0900010968.hg.1	7.25	8.56	-2.49	0.0374	0.8279	TRIM14	tripartite motif containing 14	Multiple_Complex		TC1800006632.hg.1	8.55	10.15	-3.02	2.26e-05	0.0045	RP11-888D10.4	novel transcript, sense intronic to ANKRD12	NonCoding		TC0200016225.hg.1	4.43	5.56	-2.19	0.0069	0.3196	woygubo	Transcript Identified by AceView	Coding
	TC0500007453.hg.1	8.51	10.23	-3.28	0.0009	0.1049			NonCoding												TC0700008539.hg.1	7.49	5.97	2.87	0.0375	0.828			NonCoding		TC0600006799.hg.1	4.68	6.42	-3.34	2.28e-05	0.0045	floyklorby	Transcript Identified by AceView	Unassigned		TSUnmapped00000779.hg.1	6.86	8.06	-2.3	0.007	0.3213	IGKV1-5	immunoglobulin kappa variable 1-5 [Source:HGNC Symbol;Acc:HGNC:5741]	Coding
	TC0900006584.hg.1	6.22	7.23	-2.01	0.0009	0.1056			NonCoding												TC0600007613.hg.1	7.02	8.59	-2.97	0.0379	0.8284	HSPA1A; HSPA1B	heat shock 70kDa protein 1A; heat shock 70kDa protein 1B	Coding		TC0700007044.hg.1	4.94	6.33	-2.62	2.28e-05	0.0045	NANOGP4	Nanog homeobox pseudogene 4	Multiple_Complex		TC1000010703.hg.1	5.98	7.09	-2.15	0.0071	0.3222	worgleybu	Transcript Identified by AceView	Coding
	TC0100011099.hg.1	6.94	8.21	-2.41	0.0009	0.1059	kleyplu	Transcript Identified by AceView	Unassigned												TC1400006646.hg.1	8.8	9.98	-2.27	0.0379	0.8284	TRAJ5	T cell receptor alpha joining 5	Coding		TC1400007347.hg.1	6.64	7.86	-2.32	2.3e-05	0.0045	tehiri	Transcript Identified by AceView	Coding		TC0400009088.hg.1	10.15	8.78	2.6	0.0071	0.3222	GUCY1B3	guanylate cyclase 1, soluble, beta 3	Multiple_Complex
	TC0400010284.hg.1	7.72	8.83	-2.17	0.0009	0.1059	jorko	Transcript Identified by AceView	Coding												TC1900008881.hg.1	12.39	10.82	2.96	0.038	0.8291	FCAR	Fc fragment of IgA receptor	Multiple_Complex		TC1700010712.hg.1	9.77	10.89	-2.17	2.32e-05	0.0045	serslo	Transcript Identified by AceView	Coding		TC1100006639.hg.1	4.16	5.21	-2.07	0.0071	0.323	hekera	Transcript Identified by AceView	Coding
	TC1500008024.hg.1	9.38	10.88	-2.85	0.0009	0.1065	steezoybu	Transcript Identified by AceView	Unassigned												TC0100008375.hg.1	5.73	7.04	-2.48	0.0384	0.8302	TCEANC2; MIR4781	transcription elongation factor A (SII) N-terminal and central domain containing 2; microRNA 4781	Multiple_Complex		TC1000008877.hg.1	4.36	5.67	-2.48	2.32e-05	0.0045	roysho	Transcript Identified by AceView	Unassigned		TC0300008739.hg.1	7.23	8.34	-2.16	0.0071	0.323	bloyborbu	Transcript Identified by AceView	Coding
	TC0300013113.hg.1	6.17	8.16	-3.97	0.0009	0.1074	borkybu	Transcript Identified by AceView	Unassigned												TC0300010714.hg.1	10.32	11.61	-2.45	0.0389	0.8325	TRANK1	tetratricopeptide repeat and ankyrin repeat containing 1	Multiple_Complex		TC1000011336.hg.1	7.19	8.53	-2.53	2.33e-05	0.0045	reypoby	Transcript Identified by AceView	Unassigned		TC0X00008760.hg.1	9.71	8.34	2.58	0.0071	0.323	ZNF185	zinc finger protein 185 (LIM domain)	Multiple_Complex
	TC0200011900.hg.1	5.22	6.26	-2.05	0.0009	0.1075	RNU7-113P	RNA, U7 small nuclear 113 pseudogene [Source:HGNC Symbol;Acc:HGNC:45647]	Small_RNA												TC1300007171.hg.1	5.6	6.62	-2.03	0.039	0.8325	ARL11	ADP-ribosylation factor like GTPase 11	Multiple_Complex		TC0500012636.hg.1	3.28	5.59	-4.95	2.37e-05	0.0046			NonCoding		TC0300008304.hg.1	8.69	9.86	-2.25	0.0071	0.323	AC092905.1		Precursor_microRNA
	TC0500008948.hg.1	7.27	9.11	-3.59	0.0009	0.1078	farflee	Transcript Identified by AceView	Unassigned												TC0200012433.hg.1	8.42	9.54	-2.19	0.0391	0.8326	PREPL	prolyl endopeptidase-like	Multiple_Complex		TC0600010951.hg.1	7.09	8.2	-2.15	2.39e-05	0.0046	spersneybu	Transcript Identified by AceView	Coding		TC0700007067.hg.1	7.3	6.08	2.33	0.0072	0.3237	MTURN	maturin, neural progenitor differentiation regulator homolog (Xenopus)	Multiple_Complex
	TC0600006801.hg.1	4.66	5.7	-2.06	0.0009	0.1081			NonCoding												TC0200007096.hg.1	11.11	9.94	2.26	0.0391	0.8328	FOSL2	FOS-like antigen 2	Multiple_Complex		TC1000011333.hg.1	5.95	7.6	-3.14	2.4e-05	0.0046	vypoby	Transcript Identified by AceView	Unassigned		TC1800006632.hg.1	8.55	9.59	-2.06	0.0073	0.3258	RP11-888D10.4	novel transcript, sense intronic to ANKRD12	NonCoding
	TC0200009488.hg.1	6.73	7.86	-2.19	0.0009	0.1081			NonCoding												TC1100009027.hg.1	8.33	7.28	2.07	0.0393	0.8328	gawna	Transcript Identified by AceView	Coding		TC1600007632.hg.1	6.35	9.1	-6.74	2.41e-05	0.0046	IGHV3OR16-13	immunoglobulin heavy variable 3/OR16-13 (non-functional)	Multiple_Complex		TC2200006778.hg.1	6.88	8.02	-2.21	0.0073	0.3258	IGLV1-41	immunoglobulin lambda variable 1-41 (pseudogene)	Multiple_Complex
	TC1200012049.hg.1	6.4	7.54	-2.21	0.0009	0.1081	humiri	Transcript Identified by AceView	Coding												TC0900007607.hg.1	4.09	5.29	-2.3	0.0395	0.8328	smyshee	Transcript Identified by AceView	Coding		TC1500008523.hg.1	6.6	8.03	-2.68	2.42e-05	0.0046	darzee	Transcript Identified by AceView	Unassigned		TC0300010745.hg.1	6.98	8.02	-2.05	0.0074	0.327	parfarbo	Transcript Identified by AceView	Coding
	TC0600011669.hg.1	8.05	5.99	4.17	0.0009	0.1085	skargluby	Transcript Identified by AceView	Multiple_Complex												TC0500011503.hg.1	6.5	5.39	2.15	0.0396	0.8328	zawflaw	Transcript Identified by AceView	Unassigned		TC1400006824.hg.1	4.83	5.95	-2.18	2.43e-05	0.0046	tokeru	Transcript Identified by AceView	Unassigned		TC17_GL000205v2_random00006434.hg.1	10.22	11.64	-2.68	0.0074	0.327	AC011841.6		Precursor_microRNA
	TC0700011347.hg.1	14.44	15.49	-2.07	0.0009	0.1086	AC068533.1		Precursor_microRNA												TC1000006652.hg.1	9.8	8.61	2.29	0.0396	0.8328	PFKFB3	6-phosphofructo-2-kinase/fructose-2,6-biphosphatase 3	Multiple_Complex		TC0100008876.hg.1	6.1	7.48	-2.6	2.44e-05	0.0046	AL450063.1		Precursor_microRNA		TC0100010663.hg.1	10.64	11.67	-2.04	0.0074	0.327			NonCoding
	TC1700008114.hg.1	6.13	7.24	-2.16	0.0009	0.1087	chawwabu	Transcript Identified by AceView	Coding												TC1100007935.hg.1	9.11	10.36	-2.39	0.0398	0.8328	STIP1	stress-induced phosphoprotein 1	Multiple_Complex		TC0100017975.hg.1	8.53	9.58	-2.06	2.45e-05	0.0046	klawlawbo	Transcript Identified by AceView	Unassigned		TC2200007842.hg.1	10.97	12.92	-3.87	0.0074	0.3271	CU463998.2		Precursor_microRNA
	TC0200013631.hg.1	4.7	5.7	-2.01	0.001	0.1087	flajybu	Transcript Identified by AceView	Unassigned												TC1000009095.hg.1	10.34	11.57	-2.35	0.0399	0.8328	SEC23IP	SEC23 interacting protein	Multiple_Complex		TC1400010554.hg.1	7.36	9.85	-5.61	2.45e-05	0.0046	IGHV3-71	immunoglobulin heavy variable 3-71 (pseudogene)	Multiple_Complex		TC0400009086.hg.1	8.33	6.99	2.54	0.0074	0.3274	GUCY1A3	guanylate cyclase 1, soluble, alpha 3	Multiple_Complex
	TC0300009838.hg.1	5.38	6.64	-2.41	0.001	0.109	smernerbu	Transcript Identified by AceView	Unassigned												TC0600013522.hg.1	10.32	9.09	2.35	0.0399	0.8328	RP1-281H8.3		Pseudogene		TC0200007713.hg.1	8.82	9.94	-2.16	2.45e-05	0.0046	flardubu	Transcript Identified by AceView	Coding		TC1400010555.hg.1	4.8	5.95	-2.21	0.0074	0.3276	IGHV3-72	immunoglobulin heavy variable 3-72	Coding
	TC0600010131.hg.1	6.35	7.77	-2.69	0.001	0.109	derfleeby	Transcript Identified by AceView	Coding												TC0500011502.hg.1	15.65	13.63	4.08	0.04	0.8328	ELL2	elongation factor, RNA polymerase II, 2	Multiple_Complex		TC1500007505.hg.1	5.11	6.34	-2.35	2.46e-05	0.0046	AC103740.1		Precursor_microRNA		TC0600012561.hg.1	6.15	7.3	-2.21	0.0075	0.3276	blarfloby	Transcript Identified by AceView	Unassigned
	TC0300012068.hg.1	6.07	7.26	-2.28	0.001	0.1091	sweybobu	Transcript Identified by AceView	Coding												TC0700010796.hg.1	11.52	13.9	-5.24	0.0405	0.8328	VPS41	vacuolar protein sorting 41 homolog (S. cerevisiae)	Multiple_Complex		TC1400010530.hg.1	6.42	8.22	-3.5	2.47e-05	0.0047	IGHV3-54	immunoglobulin heavy variable 3-54 (pseudogene)	Pseudogene		TSUnmapped00000991.hg.1	7.21	8.74	-2.9	0.0075	0.3276			NonCoding
	TC0700007430.hg.1	7.12	8.18	-2.09	0.001	0.1091	RNU6-241P	RNA, U6 small nuclear 241, pseudogene [Source:HGNC Symbol;Acc:HGNC:47204]	Multiple_Complex												TC0300007242.hg.1	10.46	11.5	-2.06	0.0409	0.8328	SACM1L	SAC1 suppressor of actin mutations 1-like (yeast)	Multiple_Complex		TC0600010865.hg.1	5.2	6.61	-2.66	2.48e-05	0.0047	rarblor	Transcript Identified by AceView	Unassigned		TC1400010195.hg.1	15.77	14.37	2.63	0.0076	0.3305	WARS	tryptophanyl-tRNA synthetase	Multiple_Complex
	TC1000006768.hg.1	11.08	12.71	-3.08	0.001	0.1095	CELF2	Transcript Identified by AceView, Entrez Gene ID(s) 10659	Unassigned												TC0500008438.hg.1	7.69	8.93	-2.36	0.0412	0.8328	teyslawby	Transcript Identified by AceView	Coding		TC0300007138.hg.1	9.96	11.67	-3.28	2.48e-05	0.0047	koyfawbo	Transcript Identified by AceView	Unassigned		TC1800007464.hg.1	4.81	6.28	-2.76	0.0076	0.3306	RPS26P54	ribosomal protein S26 pseudogene 54	Pseudogene
	TC0600009697.hg.1	4.31	5.36	-2.08	0.001	0.1101	PHACTR2	Jeck2013 ALT_ACCEPTOR, ALT_DONOR, coding, INTERNAL, intronic best transcript NM_001100164	NonCoding												TC1400009232.hg.1	8.42	7.37	2.07	0.0414	0.8335			NonCoding		TC0300007048.hg.1	7.88	9.12	-2.37	2.48e-05	0.0047			NonCoding		TC1600007456.hg.1	6.99	8.05	-2.08	0.0077	0.3326			NonCoding
	TC1700011042.hg.1	5.09	6.46	-2.58	0.001	0.1105	pywee	Transcript Identified by AceView	Unassigned												TC2200008592.hg.1	8.32	9.4	-2.12	0.0414	0.8336	APOL2	apolipoprotein L, 2	Multiple_Complex		TC1600007241.hg.1	6.66	8.64	-3.96	2.52e-05	0.0047			NonCoding		TC1500009462.hg.1	5.92	7.02	-2.15	0.0078	0.3328	RP11-519C12.1	novel transcript, inronic to KIAA1370	NonCoding
	TC1400009938.hg.1	5.33	6.37	-2.05	0.001	0.1105	CAP2P1	CAP, adenylate cyclase-associated protein, 2 (yeast) pseudogene 1 [Source:HGNC Symbol;Acc:HGNC:20142]	Multiple_Complex												TC0600011808.hg.1	5.05	6.07	-2.03	0.0416	0.8337	MED20	mediator complex subunit 20	Multiple_Complex		TC0100016449.hg.1	7.16	8.78	-3.08	2.52e-05	0.0047	RC3H1-IT1; RP11-160H22.1	RC3H1 intronic transcript 1 (non-protein coding) [Source:HGNC Symbol;Acc:HGNC:41496]; putative novel transcript; RC3H1 intronic transcript 1 [Source:HGNC Symbol;Acc:HGNC:41496]	NonCoding		TC1000010783.hg.1	5.19	6.31	-2.17	0.0078	0.3331	dylor	Transcript Identified by AceView	Unassigned
	TC0700007168.hg.1	7.86	8.89	-2.05	0.001	0.1105			NonCoding												TC0X00008235.hg.1	7.64	6.61	2.04	0.0419	0.8337	LONRF3	LON peptidase N-terminal domain and ring finger 3	Multiple_Complex		TC1500010093.hg.1	11.49	10.24	2.38	2.53e-05	0.0047	ETFA	electron-transfer-flavoprotein, alpha polypeptide	Multiple_Complex		TC0X00009217.hg.1	7.58	8.59	-2.01	0.0079	0.3347	SCARNA9L	small Cajal body-specific RNA 9-like	Multiple_Complex
	TSUnmapped00000926.hg.1	7.86	8.89	-2.05	0.001	0.1105			NonCoding												TC1700012437.hg.1	12.1	13.32	-2.33	0.0419	0.8337	SRSF1	serine/arginine-rich splicing factor 1	Multiple_Complex		TC2200009082.hg.1	13.59	15.25	-3.17	2.53e-05	0.0047	AL954742.1		Precursor_microRNA		TC1100012914.hg.1	13.11	12	2.15	0.0079	0.3351	PTP4A2P2	protein tyrosine phosphatase type IVA, member 2 pseudogene 2	Multiple_Complex
	TC1400008626.hg.1	8.2	9.67	-2.77	0.001	0.1105	sarswer	Transcript Identified by AceView	Unassigned												TC0700012115.hg.1	5.74	6.83	-2.12	0.042	0.8337	NAPEPLD	N-acyl phosphatidylethanolamine phospholipase D	Multiple_Complex		TC0100011522.hg.1	6.4	7.53	-2.18	2.55e-05	0.0047	AL360091.1		Precursor_microRNA		TC0100015789.hg.1	4.82	5.94	-2.17	0.0079	0.3351	POGZ	Transcript Identified by AceView, Entrez Gene ID(s) 23126	Unassigned
	TC1100008488.hg.1	5.01	6.13	-2.18	0.001	0.1105	sleyglawbu	Transcript Identified by AceView	Unassigned												TC0100009640.hg.1	12.79	11.74	2.06	0.042	0.8337	U1	U1 spliceosomal RNA [Source:RFAM;Acc:RF00003]	Small_RNA		TC0800011819.hg.1	6.86	8.6	-3.35	2.55e-05	0.0047	swavoyby	Transcript Identified by AceView	Unassigned		TC0200007490.hg.1	6.76	7.92	-2.23	0.0079	0.3351	blojerbo	Transcript Identified by AceView	Unassigned
	TC0800011549.hg.1	5.52	6.86	-2.53	0.001	0.1108	weewubu	Transcript Identified by AceView	Unassigned												TC1500006511.hg.1	13.71	12.51	2.29	0.042	0.8337	WHAMMP3	WAS protein homolog associated with actin, golgi membranes and microtubules pseudogene 3	Multiple_Complex		TC1200012185.hg.1	6.61	7.94	-2.52	2.57e-05	0.0048	nerblor	Transcript Identified by AceView	Coding		TC1500007793.hg.1	7.09	8.09	-2.01	0.008	0.3363	hosoru	Transcript Identified by AceView	Coding
	TC1400010164.hg.1	7.48	8.86	-2.61	0.001	0.1113	dawpaw	Transcript Identified by AceView	Unassigned												TC1800007868.hg.1	10.82	8.92	3.72	0.042	0.8337	YES1	YES proto-oncogene 1, Src family tyrosine kinase	Multiple_Complex		TC0700007344.hg.1	13.36	14.97	-3.05	2.58e-05	0.0048	AC011738.1		Precursor_microRNA		TC1800008580.hg.1	9.12	7.92	2.29	0.008	0.3363	PSTPIP2	proline-serine-threonine phosphatase interacting protein 2	Multiple_Complex
	TC0400011549.hg.1	5.94	7.03	-2.13	0.001	0.1113	smarsnarby	Transcript Identified by AceView	Unassigned												TC1000008475.hg.1	5.53	6.56	-2.04	0.0421	0.834	EXOC6	exocyst complex component 6	Multiple_Complex		TC1200010483.hg.1	11	12.02	-2.02	2.58e-05	0.0048	AC076972.1		Precursor_microRNA		TC0600007014.hg.1	9.78	11.21	-2.7	0.0081	0.3368	zysneybu	Transcript Identified by AceView	Coding
	TC0600009965.hg.1	6.83	8.46	-3.09	0.001	0.1119	storjee	Transcript Identified by AceView	Unassigned												TC0X00007132.hg.1	9.7	7.95	3.37	0.0423	0.8346	CDK16	cyclin-dependent kinase 16	Multiple_Complex		TC0X00010842.hg.1	6.7	7.8	-2.14	2.59e-05	0.0048	Z82205.1		Multiple_Complex		TC0100018054.hg.1	8.81	9.83	-2.03	0.0081	0.337			NonCoding
	TC0600010934.hg.1	4.77	5.84	-2.09	0.001	0.112	sakaya	Transcript Identified by AceView	Coding												TC0500011579.hg.1	12.58	13.62	-2.06	0.0423	0.8346	ST8SIA4	ST8 alpha-N-acetyl-neuraminide alpha-2,8-sialyltransferase 4	Multiple_Complex		TC0800010262.hg.1	11.09	12.85	-3.38	2.59e-05	0.0048	skeyskarbu	Transcript Identified by AceView	Coding		TC1200011846.hg.1	13.69	12.48	2.32	0.0081	0.3374	CORO1C	coronin, actin binding protein, 1C	Multiple_Complex
	TC0800007078.hg.1	7.44	8.48	-2.05	0.0011	0.112	foyslubu	Transcript Identified by AceView	Unassigned												TC0100008970.hg.1	5.82	7.13	-2.48	0.0424	0.8346			NonCoding		TC1200008108.hg.1	10.19	11.88	-3.21	2.6e-05	0.0048	skornee	Transcript Identified by AceView	Unassigned		TC1200007616.hg.1	5.93	7.28	-2.56	0.0082	0.338	chawjorby	Transcript Identified by AceView	Coding
	TC0800010704.hg.1	9.19	10.36	-2.25	0.0011	0.112	wargey	Transcript Identified by AceView	Unassigned												TC1000009527.hg.1	6.71	9.1	-5.22	0.0425	0.8346	LARP4B	La ribonucleoprotein domain family, member 4B	Multiple_Complex		TC1000010104.hg.1	8.14	9.37	-2.34	2.61e-05	0.0048	RNU6-946P	RNA, U6 small nuclear 946, pseudogene [Source:HGNC Symbol;Acc:HGNC:47909]	Small_RNA		TC0400007451.hg.1	5.66	6.86	-2.29	0.0083	0.3389	chergy	Transcript Identified by AceView	Coding
	TC0700012110.hg.1	4.33	5.66	-2.51	0.0011	0.1121	mokumu	Transcript Identified by AceView	Coding												TC0200012809.hg.1	14.47	12.78	3.22	0.0426	0.8346	PELI1	pellino E3 ubiquitin protein ligase 1	Multiple_Complex		TC1600007242.hg.1	8.38	10.1	-3.32	2.62e-05	0.0048	spawsny	Transcript Identified by AceView	Coding		TC1700009499.hg.1	4.79	5.95	-2.24	0.0083	0.3389	paley	Transcript Identified by AceView	Coding
	TC1500009462.hg.1	6.49	7.66	-2.24	0.0011	0.1121	RP11-519C12.1	novel transcript, inronic to KIAA1370	NonCoding												TC0400009458.hg.1	9.85	8.82	2.05	0.0429	0.8363	CDKN2AIP	CDKN2A interacting protein	Multiple_Complex		TC1000010752.hg.1	7.21	8.42	-2.31	2.64e-05	0.0048	AC067742.1		Precursor_microRNA		TC0500010551.hg.1	8.21	10.09	-3.69	0.0083	0.3389	smawzoby	Transcript Identified by AceView	Coding
	TC0900010576.hg.1	5.43	6.77	-2.53	0.0011	0.1121			NonCoding												TC2100006465.hg.1	13.76	12.47	2.45	0.0431	0.8368	FP671120.2		Precursor_microRNA		TC1900007621.hg.1	11.06	12.25	-2.29	2.65e-05	0.0048	spartawbu	Transcript Identified by AceView	Coding		TC1200008111.hg.1	11.13	12.66	-2.89	0.0083	0.3389	kloyskuby	Transcript Identified by AceView	Unassigned
	TC0500012640.hg.1	5.01	6.16	-2.21	0.0011	0.1121			NonCoding												TC2100006481.hg.1	13.76	12.47	2.45	0.0431	0.8368	FP236383.8		Precursor_microRNA		TC0400010905.hg.1	7.52	8.85	-2.52	2.66e-05	0.0048	saswawby	Transcript Identified by AceView	Unassigned		TC0500012016.hg.1	4.7	5.77	-2.11	0.0084	0.3389	LOC105379175; AC116366.6; spoysporbu	uncharacterized LOC105379175; putative novel transcript; Transcript Identified by AceView	Multiple_Complex
	TC1300006717.hg.1	9.95	10.96	-2.02	0.0011	0.1121	sysheebu	Transcript Identified by AceView	Unassigned												TC22_KI270733v1_random00006438.hg.1	13.76	12.47	2.45	0.0431	0.8368	AL353644.9		Precursor_microRNA		TC0800007689.hg.1	7.08	8.62	-2.9	2.68e-05	0.0049	RP11-318K15.2	putative novel transcript	NonCoding		TC1000006769.hg.1	10.49	11.98	-2.8	0.0084	0.339			NonCoding
	TC0400007451.hg.1	6.1	7.13	-2.04	0.0011	0.1121	chergy	Transcript Identified by AceView	Coding												TCUn_GL000220v100006438.hg.1	13.76	12.47	2.45	0.0431	0.8368	AL592188.2		Precursor_microRNA		TC0900011468.hg.1	4.36	5.62	-2.4	2.69e-05	0.0049	kleeplerbu	Transcript Identified by AceView	Coding		TSUnmapped00000844.hg.1	13.25	14.71	-2.74	0.0084	0.3391			tRNA
	TC1200008698.hg.1	5.44	6.57	-2.18	0.0011	0.1121	speyglerby	Transcript Identified by AceView	Coding												TC0700006737.hg.1	10	8.61	2.61	0.0434	0.838	ARL4A	ADP-ribosylation factor like GTPase 4A	Coding		TC0900009309.hg.1	5.58	6.7	-2.17	2.72e-05	0.0049	snarby	Transcript Identified by AceView	Coding		TC1600008661.hg.1	9.51	8.23	2.43	0.0084	0.3391	CRISPLD2	cysteine-rich secretory protein LCCL domain containing 2	Multiple_Complex
	TC1600007896.hg.1	5.36	6.49	-2.19	0.0011	0.1127	sterglu	Transcript Identified by AceView	Unassigned												TC0100007941.hg.1	5.75	6.78	-2.03	0.0436	0.838	vawpubu	Transcript Identified by AceView	Coding		TC0500008442.hg.1	5.95	8.12	-4.49	2.77e-05	0.005			NonCoding		TC1200011606.hg.1	5.84	6.88	-2.05	0.0085	0.3391			NonCoding
	TC0100014897.hg.1	8.72	10.03	-2.48	0.0011	0.1133	blubar	Transcript Identified by AceView	Unassigned												TC0900008219.hg.1	12.68	10.24	5.44	0.0438	0.838	NR4A3	nuclear receptor subfamily 4, group A, member 3	Multiple_Complex		TC0100013597.hg.1	7.41	8.49	-2.12	2.81e-05	0.005	kloykoybo	Transcript Identified by AceView	Coding		TC1000011893.hg.1	4.27	5.27	-2	0.0086	0.3392	symar	Transcript Identified by AceView	Coding
	TC0700012520.hg.1	7.62	8.69	-2.09	0.0011	0.1133	klasnabu	Transcript Identified by AceView	Coding												TC1900006494.hg.1	8.05	7.04	2.03	0.0438	0.838	CFD	complement factor D (adipsin)	Multiple_Complex		TC1100008739.hg.1	6.46	7.67	-2.32	2.82e-05	0.005			NonCoding		TC0100008645.hg.1	7.72	8.86	-2.21	0.0086	0.3395	skernubu	Transcript Identified by AceView	Unassigned
	TC1400010160.hg.1	4.99	6.02	-2.05	0.0011	0.1133	lushubu	Transcript Identified by AceView	Coding												TC1800009115.hg.1	6.78	8.13	-2.55	0.0438	0.838	narvabu	Transcript Identified by AceView	Unassigned		TC2100007085.hg.1	8.73	10.42	-3.23	2.83e-05	0.005	dorbaw	Transcript Identified by AceView	Unassigned		TC1700011912.hg.1	8.18	9.2	-2.04	0.0087	0.3408	RNU6-638P	RNA, U6 small nuclear 638, pseudogene [Source:HGNC Symbol;Acc:HGNC:47601]	Small_RNA
	TC0200007193.hg.1	5.3	6.36	-2.08	0.0011	0.1133	AL133243.4	TEC	Unassigned												TC0100010381.hg.1	11.03	9.82	2.3	0.0441	0.838	UAP1	UDP-N-acetylglucosamine pyrophosphorylase 1	Multiple_Complex		TC1100012206.hg.1	6.72	7.95	-2.35	2.83e-05	0.005			NonCoding		TC0400008507.hg.1	7	5.65	2.55	0.0088	0.3412			NonCoding
	TC0700011145.hg.1	6.75	7.97	-2.32	0.0011	0.1133	vorslorby	Transcript Identified by AceView	Unassigned												TC0900010392.hg.1	7.18	8.22	-2.06	0.0442	0.838			NonCoding		TC0200012931.hg.1	5.07	6.6	-2.89	2.85e-05	0.005	sargabo	Transcript Identified by AceView	Coding		TC1200012046.hg.1	6.88	7.97	-2.14	0.0089	0.3417	bloney	Transcript Identified by AceView	Unassigned
	TC0500012614.hg.1	6.25	7.59	-2.53	0.0011	0.1133	slorskarby	Transcript Identified by AceView	Coding												TC1900006977.hg.1	9.82	8.03	3.46	0.0445	0.838	ICAM1	intercellular adhesion molecule 1	Multiple_Complex		TC0100012661.hg.1	12.25	13.52	-2.42	2.87e-05	0.005	AL356693.1		Precursor_microRNA		TC0300011062.hg.1	7.15	8.25	-2.15	0.0089	0.3422	kuforbo	Transcript Identified by AceView	Unassigned
	TC0300013115.hg.1	4.5	6.28	-3.44	0.0011	0.1133	mawkybu	Transcript Identified by AceView	Unassigned												TC0900010586.hg.1	6.9	8.09	-2.29	0.0446	0.838	C9orf64	chromosome 9 open reading frame 64	Multiple_Complex		TC0400011468.hg.1	9.76	11.33	-2.97	2.88e-05	0.005	doybobo	Transcript Identified by AceView	Unassigned		TC1100011801.hg.1	5.47	6.57	-2.14	0.009	0.3432	gleefey	Transcript Identified by AceView	Unassigned
	TC1600009298.hg.1	9.06	10.11	-2.07	0.0011	0.1133			NonCoding												TC0900006501.hg.1	5.32	6.48	-2.24	0.0447	0.838			NonCoding		TSUnmapped00000666.hg.1	5.17	8.15	-7.89	2.9e-05	0.0051	IGKV1-8	immunoglobulin kappa variable 1-8 [Source:HGNC Symbol;Acc:HGNC:5743]	Coding		TC0600007608.hg.1	7.96	6.2	3.37	0.0092	0.3461	C6orf25	chromosome 6 open reading frame 25	Multiple_Complex
	TC0100016692.hg.1	4.87	6.03	-2.23	0.0011	0.1134			NonCoding												TC1200008920.hg.1	9.12	10.39	-2.4	0.0449	0.838	OAS3	2-5-oligoadenylate synthetase 3	Multiple_Complex		TC1300006717.hg.1	9.48	10.96	-2.79	2.91e-05	0.0051	sysheebu	Transcript Identified by AceView	Unassigned		TC0500012567.hg.1	13.54	11.71	3.54	0.0092	0.3461	FAXDC2	fatty acid hydroxylase domain containing 2	Multiple_Complex
	TC1400010572.hg.1	10.05	11.12	-2.1	0.0011	0.1143	TRAJ10	T cell receptor alpha joining 10	Multiple_Complex												TC0700008263.hg.1	12.19	10.27	3.78	0.045	0.838	DBF4	DBF4 zinc finger	Multiple_Complex		TC0200015110.hg.1	7.94	9.13	-2.27	2.91e-05	0.0051	AC009478.2		Precursor_microRNA		TC1200007598.hg.1	4.55	5.65	-2.13	0.0092	0.3461	plyflo	Transcript Identified by AceView	Unassigned
	TC0100011031.hg.1	5.27	6.34	-2.09	0.0011	0.1145	zobar	Transcript Identified by AceView	Unassigned												TC0400010449.hg.1	6.83	8.57	-3.34	0.045	0.838	TLR10	toll-like receptor 10	Multiple_Complex		TC1000008434.hg.1	6.75	8.35	-3.04	2.94e-05	0.0051	stawsho	Transcript Identified by AceView	Unassigned		TC0200012210.hg.1	10.52	11.76	-2.36	0.0092	0.3463			NonCoding
	TC2100006958.hg.1	4.98	6.18	-2.3	0.0011	0.1146	kawtaw	Transcript Identified by AceView	Unassigned												TC0600007596.hg.1	9.61	6.81	6.96	0.0451	0.838	TNF	tumor necrosis factor	Multiple_Complex		TC1800006978.hg.1	5.57	6.76	-2.27	2.94e-05	0.0051	AC105245.1		Precursor_microRNA		TC2000009441.hg.1	6.04	7.19	-2.23	0.0093	0.3463	smeera	Transcript Identified by AceView	Coding
	TC1000008084.hg.1	4.66	5.69	-2.03	0.0011	0.1148	bloswuby	Transcript Identified by AceView	Unassigned												TC1100012776.hg.1	6.59	8.02	-2.69	0.0451	0.838	shawloyby	Transcript Identified by AceView	Coding		TC0300008362.hg.1	4.86	6.56	-3.26	2.96e-05	0.0051	kuyora	Transcript Identified by AceView	Coding		TC0100009817.hg.1	7.09	8.42	-2.52	0.0093	0.3465	RNU1-120P	RNA, U1 small nuclear 120, pseudogene [Source:HGNC Symbol;Acc:HGNC:48462]	Small_RNA
	TC0900010089.hg.1	8.34	9.59	-2.37	0.0012	0.1164	butoybu; slavarbu	Transcript Identified by AceView	Coding												TC1400007173.hg.1	5.7	6.71	-2.01	0.0451	0.838	RP11-589M4.1; tawwobo	novel transcript antisense to GNPNAT1; Transcript Identified by AceView	NonCoding		TC1000007529.hg.1	6.51	7.73	-2.33	2.98e-05	0.0052	katero	Transcript Identified by AceView	Coding		TC0700008824.hg.1	9.52	10.58	-2.08	0.0093	0.3465	shorpaby	Transcript Identified by AceView	Unassigned
	TC1400007383.hg.1	6.37	8	-3.11	0.0012	0.1164	voyboby	Transcript Identified by AceView	Coding												TC0Y00006629.hg.1	7.96	4.91	8.28	0.0451	0.838	USP9Y; TTTY15	ubiquitin specific peptidase 9, Y-linked; testis-specific transcript, Y-linked 15 (non-protein coding)	Multiple_Complex		TC1600009344.hg.1	3.65	4.66	-2.01	2.99e-05	0.0052			NonCoding		TC0900012167.hg.1	10.54	9.39	2.22	0.0093	0.3469	GSN	gelsolin	Multiple_Complex
	TC1200007956.hg.1	6.33	8.12	-3.46	0.0012	0.1164	chachu	Transcript Identified by AceView	Unassigned												TC1900008623.hg.1	7.64	8.79	-2.22	0.0454	0.838	SIGLEC9	sialic acid binding Ig-like lectin 9	Coding		TC1800006491.hg.1	7.28	9.03	-3.35	3.01e-05	0.0052	tyso	Transcript Identified by AceView	Unassigned		TC2200009142.hg.1	8.94	7.68	2.39	0.0095	0.3485	MLC1	megalencephalic leukoencephalopathy with subcortical cysts 1	Multiple_Complex
	TC1800008369.hg.1	6.51	7.54	-2.04	0.0012	0.1168			NonCoding												TC1900006821.hg.1	8.98	10.43	-2.75	0.0456	0.8391	VAV1	vav 1 guanine nucleotide exchange factor	Multiple_Complex		TC2000007896.hg.1	4.64	5.95	-2.47	3.08e-05	0.0053	choyraw	Transcript Identified by AceView	Unassigned		TC0100009229.hg.1	4.72	5.74	-2.02	0.0095	0.3485	wareha	Transcript Identified by AceView	Coding
	TC0900009852.hg.1	7.46	8.73	-2.42	0.0012	0.1169	dersoby	Transcript Identified by AceView	Unassigned												TC1900008756.hg.1	10.56	9.54	2.02	0.0461	0.8406	blawser	Transcript Identified by AceView	Unassigned		TC0600008724.hg.1	7.13	9.23	-4.29	3.09e-05	0.0053	vyjo	Transcript Identified by AceView	Unassigned		TC0100008271.hg.1	12.48	11.26	2.33	0.0095	0.3485	RNF11	ring finger protein 11	Multiple_Complex
	TC1100011570.hg.1	4.43	5.63	-2.31	0.0012	0.117	surore	Transcript Identified by AceView	Coding												TC0100014995.hg.1	6.88	5.87	2.02	0.0463	0.8407	CNN3	calponin 3, acidic	Multiple_Complex		TC0300009186.hg.1	13.2	15.19	-3.98	3.09e-05	0.0053			NonCoding		TC1400010547.hg.1	5.77	8.11	-5.07	0.0096	0.3493	IGHV1-69	immunoglobulin heavy variable 1-69	Multiple_Complex
	TC0X00010064.hg.1	8.98	10.04	-2.08	0.0012	0.117	FTX	FTX transcript, XIST regulator (non-protein coding)	NonCoding												TC1500010787.hg.1	15.62	14.34	2.44	0.0464	0.8407	LINC01578	long intergenic non-protein coding RNA 1578	NonCoding		TC1000008344.hg.1	7.84	9.18	-2.53	3.1e-05	0.0053			NonCoding		TC1700007382.hg.1	7.54	8.55	-2.02	0.0096	0.3495	kercho	Transcript Identified by AceView	Unassigned
	TC1100006634.hg.1	7.26	6.23	2.05	0.0012	0.1184	PGAP2	post-GPI attachment to proteins 2	Multiple_Complex												TC0100009866.hg.1	11.58	12.8	-2.33	0.0465	0.8407	FCGR1A	Fc fragment of IgG, high affinity Ia, receptor (CD64)	Multiple_Complex		TC0400012175.hg.1	13.22	14.96	-3.33	3.11e-05	0.0053	AC020703.2		Precursor_microRNA		TC1100007767.hg.1	7.29	5.76	2.9	0.0097	0.3507	MS4A4A	membrane-spanning 4-domains, subfamily A, member 4A	Multiple_Complex
	TC0400010519.hg.1	5.7	4.41	2.44	0.0012	0.1185	APBB2	amyloid beta (A4) precursor protein-binding, family B, member 2	Multiple_Complex												TC0300011452.hg.1	12.8	14.26	-2.75	0.0472	0.8407	UBA3	ubiquitin-like modifier activating enzyme 3	Multiple_Complex		TC1200008110.hg.1	11.56	13.21	-3.13	3.12e-05	0.0053	smeykuby	Transcript Identified by AceView	Unassigned		TC0500007453.hg.1	7.82	9.05	-2.35	0.0097	0.3507			NonCoding
	TC0300008953.hg.1	5.9	6.92	-2.03	0.0012	0.1188			NonCoding												TC1500006925.hg.1	13.95	11.85	4.28	0.0474	0.8407	THBS1	thrombospondin 1	Multiple_Complex		TC1200008127.hg.1	8.66	10.46	-3.47	3.14e-05	0.0053	cheeno	Transcript Identified by AceView	Unassigned		TC0300010847.hg.1	5.33	6.54	-2.32	0.0098	0.3507	smyswerby	Transcript Identified by AceView	Unassigned
	TC0700012762.hg.1	7.66	8.66	-2.01	0.0012	0.119	RP11-383F6.1		Multiple_Complex												TC0200011624.hg.1	9.12	10.52	-2.64	0.0475	0.8407	CMPK2	cytidine monophosphate (UMP-CMP) kinase 2, mitochondrial	Multiple_Complex		TC1100009225.hg.1	6.98	9.93	-7.72	3.19e-05	0.0054	CXCR5	chemokine (C-X-C motif) receptor 5	Coding		TC0100013136.hg.1	6.84	7.88	-2.06	0.0098	0.3513	jerkorbu	Transcript Identified by AceView	Coding
	TC0300011499.hg.1	6.65	7.93	-2.42	0.0013	0.1192	gorrobu	Transcript Identified by AceView	Unassigned												TC1900008466.hg.1	6.79	7.86	-2.1	0.0477	0.8407	CARD8-AS1	CARD8 antisense RNA 1	NonCoding		TC0700012625.hg.1	8.27	9.86	-3.02	3.21e-05	0.0054	poykee	Transcript Identified by AceView	Unassigned		TC0100006818.hg.1	9.9	8.54	2.56	0.0098	0.3516	PGD	phosphogluconate dehydrogenase	Multiple_Complex
	TC0300012246.hg.1	5.89	7.07	-2.26	0.0013	0.1194			NonCoding												TC1200008090.hg.1	3.96	4.97	-2	0.0478	0.8407			NonCoding		TC1000007815.hg.1	7.43	8.54	-2.17	3.23e-05	0.0054	AL592466.1		Precursor_microRNA		TC0300011079.hg.1	7.34	8.67	-2.52	0.0099	0.3516	tuforbo	Transcript Identified by AceView	Unassigned
	TC0200009072.hg.1	5.35	6.35	-2.01	0.0013	0.1197			NonCoding												TC0600014142.hg.1	18.13	16.97	2.24	0.0478	0.8407	PTP4A1	protein tyrosine phosphatase type IVA, member 1	Multiple_Complex		TC0200012210.hg.1	10.52	12.31	-3.47	3.24e-05	0.0054			NonCoding		TC0300009793.hg.1	6.75	8.15	-2.65	0.0099	0.3523	fornubu	Transcript Identified by AceView	Unassigned
	TC0400006951.hg.1	12.13	10.5	3.11	0.0013	0.1197	CD38	CD38 molecule	Multiple_Complex												TC0500007453.hg.1	8.51	9.72	-2.31	0.0479	0.8407			NonCoding		TC1800008028.hg.1	6.41	8.03	-3.08	3.25e-05	0.0054	voterbu	Transcript Identified by AceView	Coding		TC1400010488.hg.1	6.21	7.47	-2.4	0.0099	0.3523	IGHV2-26	immunoglobulin heavy variable 2-26	Coding
	TC0400011446.hg.1	6.69	8.09	-2.65	0.0013	0.1197	glysnoby	Transcript Identified by AceView	Unassigned												TC0200013903.hg.1	13.6	12.07	2.89	0.0479	0.8407	teyder	Transcript Identified by AceView	Unassigned		TC0200010099.hg.1	3.42	4.58	-2.24	3.28e-05	0.0055			NonCoding		TC0X00007012.hg.1	15.46	14.34	2.17	0.01	0.3526	ATP6AP2	ATPase, H+ transporting, lysosomal accessory protein 2	Multiple_Complex
	TC1300009251.hg.1	4.45	5.88	-2.69	0.0013	0.1197	leepa	Transcript Identified by AceView	Unassigned												TC0X00008470.hg.1	9.94	11.08	-2.2	0.048	0.8407	PHF6	PHD finger protein 6	Multiple_Complex		TC0300013859.hg.1	6.03	7.76	-3.32	3.31e-05	0.0055	CD200	CD200 molecule	Multiple_Complex		TC1200007933.hg.1	5.73	6.73	-2.01	0.01	0.3529			NonCoding
	TC1300006813.hg.1	6.06	7.19	-2.19	0.0013	0.1197	RP11-380B4.3; zoyfaby	novel transcript; Transcript Identified by AceView	Multiple_Complex												TC0100008105.hg.1	8	6.75	2.38	0.048	0.8407	PLK3	polo-like kinase 3	Multiple_Complex		TC2000007248.hg.1	5.29	6.33	-2.05	3.32e-05	0.0055	nupo	Transcript Identified by AceView	Coding		TC0200011043.hg.1	7.22	5.69	2.89	0.01	0.3531	glodee	Transcript Identified by AceView	Coding
	TC1200006747.hg.1	5.71	7.62	-3.75	0.0013	0.1197	yahemi	Transcript Identified by AceView	Coding												TC0600009966.hg.1	6.26	7.27	-2.01	0.0481	0.8407	sluklerby	Transcript Identified by AceView	Coding		TC0500011476.hg.1	5.07	7	-3.8	3.34e-05	0.0055	kyswabu	Transcript Identified by AceView	Unassigned		TC1600009461.hg.1	6.77	7.82	-2.08	0.0101	0.3541	RPS26P52	ribosomal protein S26 pseudogene 52	Multiple_Complex
	TC0200014835.hg.1	5.5	6.59	-2.13	0.0013	0.1197	rarnorbo	Transcript Identified by AceView	Unassigned												TC2200006438.hg.1	11.8	10.63	2.24	0.0484	0.8407	CT978678.1		Precursor_microRNA		TC1200012053.hg.1	6.19	7.66	-2.78	3.34e-05	0.0055	AC060226.1		Precursor_microRNA		TC0200012713.hg.1	8.18	10	-3.53	0.0104	0.3567	BCL11A	B-cell CLL/lymphoma 11A (zinc finger protein)	Multiple_Complex
	TC0500010782.hg.1	4.56	5.65	-2.12	0.0013	0.1197	ryjor	Transcript Identified by AceView	Unassigned												TC1900006588.hg.1	12.33	10.33	4.01	0.0488	0.8407	GADD45B	growth arrest and DNA-damage-inducible, beta	Multiple_Complex		TC1200006821.hg.1	3.74	4.75	-2.02	3.37e-05	0.0055			NonCoding		TC0100013259.hg.1	12.71	13.71	-2	0.0104	0.3567	AL611946.1		Precursor_microRNA
	TC1500007638.hg.1	4.66	5.92	-2.41	0.0013	0.12			NonCoding												TC1100010713.hg.1	8.05	9.09	-2.05	0.0488	0.8407	CKAP5; SNORD67	cytoskeleton associated protein 5; small nucleolar RNA, C/D box 67	Multiple_Complex		TC0500010528.hg.1	9.45	10.76	-2.47	3.37e-05	0.0055	AC074129.1		Precursor_microRNA		TC0200008383.hg.1	6.44	7.79	-2.54	0.0105	0.3567	IGKV2D-30	immunoglobulin kappa variable 2D-30	Multiple_Complex
	TC2000008587.hg.1	8.6	9.72	-2.18	0.0013	0.1201	RALGAPA2	Ral GTPase activating protein, alpha subunit 2 (catalytic)	Multiple_Complex												TC0300012596.hg.1	8.34	10.12	-3.43	0.0491	0.8407	COPB2	coatomer protein complex subunit beta 2 (beta prime)	Multiple_Complex		TC1300007229.hg.1	3.87	5.38	-2.86	3.38e-05	0.0055	ATP5F1P1	ATP synthase, H+ transporting, mitochondrial Fo complex subunit B1 pseudogene 1 [Source:HGNC Symbol;Acc:HGNC:39742]	Multiple_Complex		TSUnmapped00000665.hg.1	9	10.65	-3.14	0.0105	0.3567	IGKV3-20	immunoglobulin kappa variable 3-20 [Source:HGNC Symbol;Acc:HGNC:5817]	Coding
	TC0500008950.hg.1	5.16	6.23	-2.1	0.0013	0.1201	feeflee	Transcript Identified by AceView	Unassigned												TC0700012301.hg.1	8.36	9.83	-2.78	0.0492	0.8407	LINC00998	long intergenic non-protein coding RNA 998	NonCoding		TC0700009217.hg.1	5.08	6.34	-2.39	3.39e-05	0.0055	weekee	Transcript Identified by AceView	Unassigned		TC0600013743.hg.1	13.26	14.59	-2.52	0.0106	0.3575	TAGAP	T-cell activation RhoGTPase activating protein	Coding
	TC1100012051.hg.1	7.1	8.18	-2.11	0.0013	0.1205	werforby	Transcript Identified by AceView	Unassigned												TC0300012815.hg.1	9.67	10.86	-2.28	0.0493	0.8407	P2RY13	purinergic receptor P2Y, G-protein coupled, 13	Coding		TC0500007467.hg.1	8.9	9.98	-2.11	3.4e-05	0.0055	floystobu	Transcript Identified by AceView	Unassigned		TC0600007015.hg.1	5.35	6.37	-2.03	0.0106	0.358	RNU7-133P	RNA, U7 small nuclear 133 pseudogene [Source:HGNC Symbol;Acc:HGNC:45667]	Small_RNA
	TC1300007153.hg.1	4.2	5.83	-3.1	0.0013	0.1205	cheywoby	Transcript Identified by AceView	Unassigned												TC1800008899.hg.1	6.44	7.78	-2.53	0.0494	0.8407	smeebor	Transcript Identified by AceView	Unassigned		TC0X00007671.hg.1	4.61	5.63	-2.02	3.41e-05	0.0056			NonCoding		TC0700007198.hg.1	7.09	6.06	2.05	0.0106	0.3581	ANLN	anillin actin binding protein	Multiple_Complex
	TC1000011653.hg.1	7.37	8.49	-2.17	0.0013	0.1207	berperby	Transcript Identified by AceView	Coding												TC0400007559.hg.1	8.83	10.57	-3.33	0.0494	0.8407	TMEM165	transmembrane protein 165	Multiple_Complex		TC2100007317.hg.1	9.46	11.11	-3.13	3.43e-05	0.0056			NonCoding		TC14_KI270722v1_random00006432.hg.1	10.27	12.25	-3.94	0.0107	0.3586	AC138774.3		Precursor_microRNA
	TC1900007222.hg.1	4.5	5.51	-2.02	0.0014	0.1215	shokaw	Transcript Identified by AceView	Coding												TC0700007948.hg.1	14.77	13.55	2.33	0.0496	0.8407	SBDSP1	Shwachman-Bodian-Diamond syndrome pseudogene 1	Multiple_Complex		TSUnmapped00000917.hg.1	9.46	11.11	-3.13	3.43e-05	0.0056			NonCoding		TC0800010262.hg.1	11.09	12.19	-2.15	0.0107	0.3586	skeyskarbu	Transcript Identified by AceView	Coding
	TC1500007661.hg.1	8.16	9.49	-2.51	0.0014	0.1215	slarzo	Transcript Identified by AceView	Unassigned												TC0400007422.hg.1	5.96	7.15	-2.29	0.0497	0.8407	ATP10D	ATPase, class V, type 10D	Multiple_Complex		TC1200007616.hg.1	5.93	7.88	-3.88	3.44e-05	0.0056	chawjorby	Transcript Identified by AceView	Coding		TC0900011076.hg.1	9.57	11.23	-3.16	0.0107	0.3587	plylo	Transcript Identified by AceView	Coding
	TC1000008434.hg.1	7.21	8.35	-2.2	0.0014	0.1215	stawsho	Transcript Identified by AceView	Unassigned												TC0800008510.hg.1	8.46	9.95	-2.81	0.0497	0.8407	OXR1	oxidation resistance 1	Multiple_Complex		TC0600008667.hg.1	10.41	11.8	-2.63	3.45e-05	0.0056	AL391416.1		Precursor_microRNA		TC0600012531.hg.1	5.44	6.46	-2.03	0.0107	0.3587	kufloby	Transcript Identified by AceView	Unassigned
	TC0900010487.hg.1	5.26	6.43	-2.25	0.0014	0.1215	slarplorbu	Transcript Identified by AceView	Unassigned												TC0800008641.hg.1	8.57	7.46	2.16	0.0498	0.8407	MED30	mediator complex subunit 30	Multiple_Complex		TC1200011189.hg.1	4.77	6.01	-2.37	3.46e-05	0.0056			NonCoding		TC0100013349.hg.1	11.33	12.4	-2.09	0.0108	0.3587	RSRP1	arginine/serine-rich protein 1	Multiple_Complex
	TC0200012929.hg.1	5.93	7.19	-2.4	0.0014	0.1215	voypeebo	Transcript Identified by AceView	Unassigned												TC0700008010.hg.1	12.13	13.54	-2.67	0.0499	0.8407	GTF2I	general transcription factor IIi	Multiple_Complex		TC0Y00006501.hg.1	10.82	12.19	-2.6	3.47e-05	0.0056			NonCoding		TC17_GL000205v2_random00006435.hg.1	10.53	12.31	-3.43	0.0108	0.3595	AC011841.5		Precursor_microRNA
	TC1200011370.hg.1	5.65	6.81	-2.24	0.0014	0.1216	fleyblerbu	Transcript Identified by AceView	Unassigned																						TC1400010536.hg.1	5.55	7.75	-4.59	3.49e-05	0.0056	IGHV4-61	immunoglobulin heavy variable 4-61	Coding		TC0900007010.hg.1	12.53	11.51	2.02	0.0109	0.3608	UBE2R2	ubiquitin-conjugating enzyme E2R 2	Multiple_Complex
	TC0400008111.hg.1	6.17	7.53	-2.56	0.0014	0.1216	mygy	Transcript Identified by AceView	Unassigned																						TC0800007357.hg.1	6.37	7.47	-2.14	3.5e-05	0.0056	RP11-723D22.2	putative novel transcript	NonCoding		TC2000007248.hg.1	5.29	6.37	-2.11	0.0111	0.3622	nupo	Transcript Identified by AceView	Coding
	TC0300006829.hg.1	4.38	5.43	-2.07	0.0014	0.1218	sladoybo	Transcript Identified by AceView	Unassigned																						TC0800011444.hg.1	13.71	14.79	-2.12	3.5e-05	0.0056			NonCoding		TC0X00008717.hg.1	4.77	6.02	-2.38	0.0112	0.3639	kormar	Transcript Identified by AceView	Unassigned
	TSUnmapped00000559.hg.1	5.25	7.21	-3.91	0.0014	0.1231	FMN1	formin 1	Coding																						TC0600009928.hg.1	10.48	11.59	-2.15	3.52e-05	0.0056	MIR1273C	microRNA 1273c	Precursor_microRNA		TC0200016581.hg.1	11.95	10.49	2.74	0.0113	0.3641	C2orf88	chromosome 2 open reading frame 88	Multiple_Complex
	TC0600009792.hg.1	6.41	7.61	-2.29	0.0014	0.1237	bajey	Transcript Identified by AceView	Unassigned																						TC0400010767.hg.1	14.65	15.85	-2.29	3.53e-05	0.0056			NonCoding		TC0200015344.hg.1	7.3	8.34	-2.05	0.0114	0.3657	vygabu	Transcript Identified by AceView	Coding
	TC0900006543.hg.1	5.56	7.2	-3.12	0.0014	0.1246	MTCO2P11	MT-CO2 pseudogene 11 [Source:HGNC Symbol;Acc:HGNC:52027]	Multiple_Complex																						TC0300012137.hg.1	5.6	7.02	-2.69	3.55e-05	0.0057	AC092910.1		Precursor_microRNA		TC0300012543.hg.1	4.77	5.99	-2.33	0.0114	0.3657	mumira	Transcript Identified by AceView	Unassigned
	TC0500008954.hg.1	6.19	8.02	-3.55	0.0014	0.1246	bloyja	Transcript Identified by AceView	Coding																						TC0800006883.hg.1	6.48	8.07	-2.99	3.57e-05	0.0057	swarslobu	Transcript Identified by AceView	Coding		TC0200015264.hg.1	13.02	11.07	3.86	0.0114	0.3657	SDPR	serum deprivation response	Multiple_Complex
	TC0400012847.hg.1	6.19	7.28	-2.14	0.0014	0.1246			NonCoding																						TC1400008626.hg.1	7.87	9.67	-3.48	3.58e-05	0.0057	sarswer	Transcript Identified by AceView	Unassigned		TC0300011499.hg.1	6.4	7.6	-2.3	0.0114	0.3661	gorrobu	Transcript Identified by AceView	Unassigned
	TC0300011508.hg.1	5.95	7.1	-2.22	0.0014	0.1254	furarbu	Transcript Identified by AceView	Coding																						TC2100008046.hg.1	7.33	9.14	-3.51	3.58e-05	0.0057	morsey	Transcript Identified by AceView	Unassigned		TC0200015889.hg.1	6.38	7.53	-2.22	0.0116	0.3676	wadee	Transcript Identified by AceView	Unassigned
	TC0300009827.hg.1	4.37	5.49	-2.18	0.0015	0.1257	flubybo	Transcript Identified by AceView	Coding																						TC0500007453.hg.1	7.82	10.23	-5.32	3.59e-05	0.0057			NonCoding		TC0800011276.hg.1	9.9	11.03	-2.2	0.0117	0.3676	swarshor	Transcript Identified by AceView	Coding
	TC0X00007083.hg.1	4.39	5.5	-2.16	0.0015	0.1259	leebey	Transcript Identified by AceView	Unassigned																						TC0600007366.hg.1	6.98	9.42	-5.42	3.6e-05	0.0057			NonCoding		TC0700011145.hg.1	6.48	7.5	-2.02	0.0117	0.3676	vorslorby	Transcript Identified by AceView	Unassigned
	TC1700008727.hg.1	4.62	5.72	-2.14	0.0015	0.1263	RP11-147L13.14	novel transcript	NonCoding																						TC1200011372.hg.1	6.45	8.15	-3.25	3.62e-05	0.0057	gleyjyby	Transcript Identified by AceView	Coding		TC0600011770.hg.1	8.59	7.18	2.66	0.0117	0.3681	TREML1	triggering receptor expressed on myeloid cells-like 1	Multiple_Complex
	TC1200007463.hg.1	6.05	7.42	-2.57	0.0015	0.1263			NonCoding																						TC0100008672.hg.1	5.53	6.7	-2.24	3.65e-05	0.0057	AL157407.1		Precursor_microRNA		TC1600009740.hg.1	5.97	7.11	-2.21	0.0117	0.3689	blozu	Transcript Identified by AceView	Unassigned
	TC0500006739.hg.1	9.01	10.74	-3.33	0.0015	0.1267			NonCoding																						TC0300011512.hg.1	4.99	6.33	-2.53	3.67e-05	0.0057	MIR1284	microRNA 1284	Precursor_microRNA		TC0900007683.hg.1	7.09	8.94	-3.6	0.0118	0.3689	kleylaw	Transcript Identified by AceView	Coding
	TC1400007382.hg.1	7.96	9.09	-2.19	0.0015	0.1271	mokuru	Transcript Identified by AceView	Coding																						TC0500012199.hg.1	6.45	7.45	-2.01	3.67e-05	0.0057	lorgoy	Transcript Identified by AceView	Coding		TC0300007190.hg.1	8.43	9.49	-2.08	0.0119	0.3696	swerfawbo	Transcript Identified by AceView	Coding
	TC1500007556.hg.1	3.64	4.78	-2.2	0.0015	0.1272	shorzo	Transcript Identified by AceView	Unassigned																						TC0700008126.hg.1	9.58	10.84	-2.39	3.69e-05	0.0057			NonCoding		TC1200009888.hg.1	8.76	7.59	2.26	0.0119	0.3697	CLEC1B	C-type lectin domain family 1, member B	Coding
	TC0100009227.hg.1	8.27	9.35	-2.12	0.0015	0.1272	dymerbo	Transcript Identified by AceView	Unassigned																						TC1300009257.hg.1	7.64	9.78	-4.38	3.69e-05	0.0057	stofeeby	Transcript Identified by AceView	Coding		TC0500010869.hg.1	10.96	9.3	3.16	0.0119	0.3699	ELOVL7	ELOVL fatty acid elongase 7	Multiple_Complex
	TC1000010012.hg.1	3.72	5.01	-2.45	0.0015	0.1276	fyloy	Transcript Identified by AceView	Unassigned																						TC0600007904.hg.1	4.8	6.16	-2.56	3.69e-05	0.0057	snojaw	Transcript Identified by AceView	Coding		TC0200015315.hg.1	12.21	13.26	-2.07	0.0119	0.3701	slawstoyby	Transcript Identified by AceView	Unassigned
	TC0500011034.hg.1	5.12	7.67	-5.84	0.0015	0.1276	cheeju	Transcript Identified by AceView	Unassigned																						TC0X00008717.hg.1	4.77	6.66	-3.69	3.7e-05	0.0057	kormar	Transcript Identified by AceView	Unassigned		TC2100007085.hg.1	8.73	9.99	-2.4	0.0119	0.3701	dorbaw	Transcript Identified by AceView	Unassigned
	TC0400007296.hg.1	4.97	6.24	-2.41	0.0015	0.1276	muglarby	Transcript Identified by AceView	Unassigned																						TC1900007330.hg.1	4.32	6.03	-3.27	3.7e-05	0.0057	FAM129C	family with sequence similarity 129, member C	Multiple_Complex		TC0600010054.hg.1	8.21	9.31	-2.15	0.012	0.3708	storvorby	Transcript Identified by AceView	Coding
	TC1400006646.hg.1	8.8	10.3	-2.84	0.0015	0.1276	TRAJ5	T cell receptor alpha joining 5	Coding																						TC0200007888.hg.1	7.85	9.05	-2.3	3.73e-05	0.0058	gaporbo	Transcript Identified by AceView	Coding		TC0700010508.hg.1	4.99	6.1	-2.16	0.0121	0.3716			NonCoding
	TC0700009875.hg.1	5.86	6.92	-2.08	0.0016	0.1284			NonCoding																						TC0600013270.hg.1	5.45	6.54	-2.13	3.74e-05	0.0058	AL512290.1		Precursor_microRNA		TC0800008315.hg.1	7.35	8.81	-2.76	0.0122	0.372	zervarby	Transcript Identified by AceView	Unassigned
	TC1000006759.hg.1	8.4	9.99	-3.01	0.0016	0.1291	koyshy	Transcript Identified by AceView	Coding																						TC0500007614.hg.1	5.62	6.77	-2.22	3.76e-05	0.0058			NonCoding		TC0800010417.hg.1	13.64	12.29	2.55	0.0122	0.372	PCMTD1	protein-L-isoaspartate (D-aspartate) O-methyltransferase domain containing 1	Multiple_Complex
	TC1900007891.hg.1	12.2	10.51	3.24	0.0016	0.1292	HCST	hematopoietic cell signal transducer	Multiple_Complex																						TC0800006684.hg.1	5.18	6.51	-2.5	3.76e-05	0.0058	blykoy	Transcript Identified by AceView	Unassigned		TC0200007487.hg.1	5.69	6.78	-2.12	0.0122	0.372	staklaw	Transcript Identified by AceView	Unassigned
	TC0X00009206.hg.1	5.83	7.13	-2.46	0.0016	0.1299	glajoy	Transcript Identified by AceView	Coding																						TC1500008133.hg.1	12.77	14.1	-2.51	3.77e-05	0.0058	sokama	Transcript Identified by AceView	NonCoding		TCUn_KI270741v100006435.hg.1	12.46	14.31	-3.61	0.0122	0.372	AUXG01000518.1		Precursor_microRNA
	TC0500010373.hg.1	6.12	7.16	-2.05	0.0016	0.131	wustuby	Transcript Identified by AceView	Coding																						TC1000006806.hg.1	6.99	8.33	-2.53	3.79e-05	0.0058	plarkloybu	Transcript Identified by AceView	Coding		TC14_GL000009v2_random00006446.hg.1	9.02	10.48	-2.74	0.0123	0.3726			NonCoding
	TC0200008538.hg.1	7.34	9.03	-3.23	0.0016	0.131	leekorbu	Transcript Identified by AceView	Unassigned																						TC1900009774.hg.1	12.57	14.08	-2.85	3.8e-05	0.0058	AC005513.1		Precursor_microRNA		TC1400009164.hg.1	6.89	8.12	-2.34	0.0123	0.3729			NonCoding
	TC0100018060.hg.1	4.88	6.19	-2.47	0.0016	0.1311	fuvoybo	Transcript Identified by AceView	Unassigned																						TC1200007426.hg.1	6.18	7.47	-2.46	3.8e-05	0.0058	sneybloybu	Transcript Identified by AceView	Unassigned		TC2000009443.hg.1	6.58	7.74	-2.25	0.0124	0.3732	bleyvey	Transcript Identified by AceView	Unassigned
	TC1300008842.hg.1	8.04	9.66	-3.06	0.0016	0.1312	chufoby	Transcript Identified by AceView	Unassigned																						TC0200014682.hg.1	10.27	11.48	-2.31	3.82e-05	0.0058	AC096589.1		Precursor_microRNA		TC0200010084.hg.1	8.33	9.89	-2.94	0.0124	0.3737			NonCoding
	TC1600007962.hg.1	13.22	11.64	2.98	0.0016	0.1315	MT1A	metallothionein 1A	Coding																						TC0300012048.hg.1	11.69	13.37	-3.2	3.82e-05	0.0058	ZBTB20; MIR568	zinc finger and BTB domain containing 20; microRNA 568	Multiple_Complex		TC2000007381.hg.1	7.67	9.06	-2.62	0.0125	0.3738			NonCoding
	TC1200011189.hg.1	4.99	6.01	-2.03	0.0016	0.1315			NonCoding																						TC0500012426.hg.1	8.35	9.88	-2.89	3.86e-05	0.0058	spaflo	Transcript Identified by AceView	Unassigned		TC14_GL000009v2_random00006448.hg.1	6.48	7.87	-2.61	0.0125	0.3751	BX004987.3		Precursor_microRNA
	TC1500008176.hg.1	5.31	6.82	-2.84	0.0016	0.1315	skazar	Transcript Identified by AceView	Unassigned																						TC1600007243.hg.1	6.32	7.5	-2.28	3.87e-05	0.0059	stoyweebu	Transcript Identified by AceView	Coding		TC1100012438.hg.1	8.36	9.57	-2.3	0.0126	0.3751	skeylerby	Transcript Identified by AceView	Unassigned
	TC0800009785.hg.1	4.36	6.1	-3.34	0.0016	0.1322	snoyzoby	Transcript Identified by AceView	Coding																						TC0600012682.hg.1	6.81	7.85	-2.07	3.89e-05	0.0059			NonCoding		TC2200007477.hg.1	11.53	10.41	2.17	0.0127	0.376	ACO2	aconitase 2, mitochondrial	Multiple_Complex
	TC1000010176.hg.1	5.27	6.43	-2.24	0.0017	0.1324	MIR604	microRNA 604	Precursor_microRNA																						TC2100007337.hg.1	6.17	7.27	-2.14	3.89e-05	0.0059	dysobo	Transcript Identified by AceView	Unassigned		TC1600011273.hg.1	5.22	6.24	-2.02	0.0127	0.376	chawraw	Transcript Identified by AceView	Coding
	TC0800010755.hg.1	4.77	5.92	-2.22	0.0017	0.1324	mehire	Transcript Identified by AceView	Unassigned																						TC1600007566.hg.1	9.95	12.78	-7.11	3.92e-05	0.0059	IGHV3OR16-9	immunoglobulin heavy variable 3/OR16-9 (non-functional)	Multiple_Complex		TC1500008522.hg.1	7.6	8.76	-2.23	0.0128	0.377	glyswar	Transcript Identified by AceView	Unassigned
	TC0200009548.hg.1	7.34	8.91	-2.97	0.0017	0.1324	ARHGAP15	Rho GTPase activating protein 15	NonCoding																						TC1000008759.hg.1	6.56	7.59	-2.05	3.92e-05	0.0059	smafoy	Transcript Identified by AceView	Coding		TC0100016431.hg.1	10.7	9.09	3.06	0.0129	0.377	TNFSF4	tumor necrosis factor (ligand) superfamily, member 4	Multiple_Complex
	TC0700012586.hg.1	4.43	5.51	-2.11	0.0017	0.1324	sheebler	Transcript Identified by AceView	Unassigned																						TC0200008298.hg.1	12.48	13.63	-2.23	3.94e-05	0.0059	AC015971.1		Precursor_microRNA		TC2000006477.hg.1	7.1	8.16	-2.08	0.0129	0.3773	teeja	Transcript Identified by AceView	Coding
	TC0200008660.hg.1	5.2	6.31	-2.16	0.0017	0.133	smydey	Transcript Identified by AceView	Coding																						TC1500007692.hg.1	4	5.24	-2.37	3.95e-05	0.0059	AC026992.1		Precursor_microRNA		TC0600007139.hg.1	13.68	14.76	-2.12	0.0131	0.3787	AL136303.1		Precursor_microRNA
	TC0800011275.hg.1	9.43	10.69	-2.4	0.0017	0.1333	chorvawby	Transcript Identified by AceView	Unassigned																						TC0X00009499.hg.1	13.48	14.96	-2.79	3.97e-05	0.0059	AL136137.1		Precursor_microRNA		TC0800011253.hg.1	9.59	10.77	-2.27	0.0131	0.3791	seevawby	Transcript Identified by AceView	Unassigned
	TC1400006639.hg.1	8.58	9.75	-2.24	0.0017	0.1342	TRAJ17	T cell receptor alpha joining 17	Coding																						TC1200012051.hg.1	6.68	8.14	-2.75	3.98e-05	0.0059	RP11-115H15.2	novel transcript, sense intronic to MED13L	NonCoding		TC0200008395.hg.1	5.8	6.87	-2.09	0.0131	0.3792	IGKV2D-18	immunoglobulin kappa variable 2D-18 (pseudogene)	Multiple_Complex
	TC0600010924.hg.1	5.23	6.3	-2.1	0.0017	0.1351	blufleyby	Transcript Identified by AceView	Coding																						TC1500007792.hg.1	6.5	8.21	-3.29	3.99e-05	0.0059	byplaw	Transcript Identified by AceView	Unassigned		TC1800008803.hg.1	5.58	6.75	-2.26	0.0132	0.3796			NonCoding
	TC1000008931.hg.1	3.52	4.87	-2.55	0.0017	0.1353	MIR4295	microRNA 4295	Precursor_microRNA																						TC1500009499.hg.1	6.02	7.24	-2.34	4.04e-05	0.006	spyzobu	Transcript Identified by AceView	Unassigned		TC1000008928.hg.1	6.1	7.14	-2.05	0.0132	0.3798	stufoy	Transcript Identified by AceView	Unassigned
	TC1100008986.hg.1	5.07	6.69	-3.09	0.0018	0.1361	stalawby	Transcript Identified by AceView	Unassigned																						TC1200012052.hg.1	5.49	7.05	-2.95	4.05e-05	0.006	neygoyby	Transcript Identified by AceView	Unassigned		TC0100012764.hg.1	5.13	6.29	-2.23	0.0133	0.3802	gomabo	Transcript Identified by AceView	Unassigned
	TC1000010024.hg.1	5.16	6.44	-2.43	0.0018	0.137	sperklabu	Transcript Identified by AceView	Coding																						TC0800006682.hg.1	5.29	6.77	-2.8	4.05e-05	0.006	skobla	Transcript Identified by AceView	Unassigned		TC0400008345.hg.1	8.15	6.83	2.51	0.0133	0.3804	SGMS2	sphingomyelin synthase 2	Multiple_Complex
	TC1900006715.hg.1	10.68	12	-2.5	0.0018	0.1385			NonCoding																						TC0300009214.hg.1	5.98	7.56	-2.99	4.07e-05	0.006	timira	Transcript Identified by AceView	Unassigned		TC1100011841.hg.1	10.98	12.19	-2.3	0.0133	0.3804	sportobo	Transcript Identified by AceView	Coding
	TC1200012595.hg.1	4.4	6.48	-4.22	0.0018	0.1394	chozeeby	Transcript Identified by AceView	Multiple_Complex																						TC0200012263.hg.1	4.72	6.48	-3.37	4.11e-05	0.0061	snarberbu	Transcript Identified by AceView	Coding		TC0400006434.hg.1	4.69	5.97	-2.43	0.0135	0.3804	glorboybo	Transcript Identified by AceView	Coding
	TC1700010911.hg.1	5.03	6.31	-2.41	0.0018	0.1401			NonCoding																						TC1300006460.hg.1	9.11	10.11	-2	4.12e-05	0.0061			NonCoding		TC0300012671.hg.1	5.11	6.13	-2.03	0.0135	0.3804	snawdobu	Transcript Identified by AceView	Unassigned
	TC0500007612.hg.1	5.19	6.22	-2.05	0.0018	0.1401	LOC100303749.1	Transcript Identified by AceView, Entrez Gene ID(s) 100303749	Unassigned																						TC1500009644.hg.1	8.35	9.82	-2.76	4.12e-05	0.0061	vazo	Transcript Identified by AceView	Unassigned		TC0500007454.hg.1	7.15	8.19	-2.06	0.0135	0.3804	snerplyby	Transcript Identified by AceView	NonCoding
	TC0200012635.hg.1	6.37	7.7	-2.51	0.0019	0.1402	sworkabu	Transcript Identified by AceView	Unassigned																						TC1000011301.hg.1	7.36	8.43	-2.1	4.13e-05	0.0061	zoyloy	Transcript Identified by AceView	Unassigned		TC0200009437.hg.1	5.05	6.18	-2.19	0.0135	0.3804	kerklee	Transcript Identified by AceView	Unassigned
	TC0100011098.hg.1	6.6	8.1	-2.83	0.0019	0.1402	zakorbo	Transcript Identified by AceView	Unassigned																						TC1000007574.hg.1	4.81	5.91	-2.14	4.15e-05	0.0061	WDFY4	WDFY family member 4	Multiple_Complex		TC1000011332.hg.1	7.95	9.08	-2.18	0.0136	0.3811	chawdabu	Transcript Identified by AceView	Unassigned
	TC1400007316.hg.1	6.31	7.58	-2.42	0.0019	0.1402	chawwa	Transcript Identified by AceView	Coding																						TC0200008931.hg.1	6.97	8.02	-2.07	4.16e-05	0.0061	runiyo	Transcript Identified by AceView	Coding		TC17_GL000205v2_random00006436.hg.1	10.99	12.74	-3.38	0.0136	0.3811	AC011841.2		Precursor_microRNA
	TC1100008059.hg.1	6.23	7.78	-2.94	0.0019	0.1402	sloyglobu	Transcript Identified by AceView	Unassigned																						TC0600009792.hg.1	5.9	7.61	-3.27	4.17e-05	0.0061	bajey	Transcript Identified by AceView	Unassigned		TC0X00006689.hg.1	12.65	13.82	-2.25	0.0136	0.3811	AC078993.1		Precursor_microRNA
	TC0900006544.hg.1	7.56	9.28	-3.3	0.0019	0.1403	MTATP6P11	mitochondrially encoded ATP synthase 6 pseudogene 11 [Source:HGNC Symbol;Acc:HGNC:52057]	Multiple_Complex																						TC1500009645.hg.1	6.91	8.15	-2.37	4.18e-05	0.0061	wukler	Transcript Identified by AceView	Coding		TC0800008148.hg.1	6.02	7.02	-2	0.0137	0.3815	swovuby	Transcript Identified by AceView	Unassigned
	TC0600012876.hg.1	8.91	10.52	-3.04	0.0019	0.1409	chasporby	Transcript Identified by AceView	Unassigned																						TC0200013847.hg.1	5.52	7.12	-3.05	4.2e-05	0.0061	barder	Transcript Identified by AceView	Coding		TC2000007509.hg.1	15.72	14.23	2.8	0.0137	0.382	CTSA	cathepsin A	Multiple_Complex
	TC0100018059.hg.1	6.14	8.03	-3.71	0.0019	0.1411			NonCoding																						TC0300012538.hg.1	5.94	7.09	-2.22	4.21e-05	0.0061	dydawbo	Transcript Identified by AceView	Coding		TC0200010484.hg.1	9.47	11.27	-3.48	0.0137	0.382	gaklu	Transcript Identified by AceView	Coding
	TC1000010519.hg.1	5.8	7.44	-3.13	0.0019	0.1415			NonCoding																						TC0500010143.hg.1	4.63	5.96	-2.52	4.25e-05	0.0062			NonCoding		TSUnmapped00000966.hg.1	4.66	5.96	-2.47	0.0138	0.382			NonCoding
	TC1000006760.hg.1	7.35	8.81	-2.73	0.002	0.1428	muyure	Transcript Identified by AceView	Unassigned																						TC0700012272.hg.1	6.08	7.45	-2.57	4.31e-05	0.0062			NonCoding		TC1100012318.hg.1	9.26	7.77	2.81	0.0138	0.3822	IL18	interleukin 18	Multiple_Complex
	TC0900010488.hg.1	5.61	7.15	-2.91	0.002	0.1429	tawvoyby	Transcript Identified by AceView	Unassigned																						TC0700007287.hg.1	7.55	8.9	-2.55	4.31e-05	0.0062	narku	Transcript Identified by AceView	Coding		TCUn_GL000224v100006437.hg.1	11.43	13.18	-3.34	0.0139	0.3824	AL591856.3		Precursor_microRNA
	TC0300011901.hg.1	6.13	7.35	-2.34	0.002	0.1429	slawbabu	Transcript Identified by AceView	Coding																						TC0100016305.hg.1	8.06	9.1	-2.07	4.34e-05	0.0063			NonCoding		TCUn_KI270741v100006436.hg.1	11.43	13.18	-3.34	0.0139	0.3824	AUXG01000515.1		Precursor_microRNA
	TC0900010085.hg.1	6.79	7.98	-2.29	0.002	0.1429	glaskybu	Transcript Identified by AceView	Coding																						TC1500007664.hg.1	10.28	12.09	-3.51	4.38e-05	0.0063	slerzo	Transcript Identified by AceView	Unassigned		TC1900009838.hg.1	11.42	9.76	3.18	0.0139	0.3826	ADGRE2	adhesion G protein-coupled receptor E2	Multiple_Complex
	TC0500011032.hg.1	6.72	8.07	-2.55	0.002	0.1429	rani	Transcript Identified by AceView	Unassigned																						TC0600013684.hg.1	11.49	13.47	-3.94	4.39e-05	0.0063			NonCoding		TC0500012342.hg.1	6.33	8.01	-3.2	0.0141	0.3842	speesterby	Transcript Identified by AceView	Unassigned
	TC0100017992.hg.1	6.3	7.98	-3.2	0.002	0.1431	wawkloy	Transcript Identified by AceView	Unassigned																						TC0800011250.hg.1	6.49	7.9	-2.65	4.39e-05	0.0063	jeyskeebu	Transcript Identified by AceView	Unassigned		TC1500009644.hg.1	8.35	9.59	-2.35	0.0141	0.3844	vazo	Transcript Identified by AceView	Unassigned
	TC0600012875.hg.1	13.48	14.61	-2.19	0.002	0.1435	FYN	FYN proto-oncogene, Src family tyrosine kinase	Multiple_Complex																						TC1300008337.hg.1	7.21	8.36	-2.21	4.4e-05	0.0063	AL161422.1		Precursor_microRNA		TC0300013151.hg.1	9.07	7.88	2.27	0.0142	0.3847	NCEH1	neutral cholesterol ester hydrolase 1	Multiple_Complex
	TC0800011540.hg.1	7.57	8.68	-2.16	0.002	0.1435	kloverby	Transcript Identified by AceView	Unassigned																						TC1700008469.hg.1	6.37	7.55	-2.26	4.4e-05	0.0063	stosley	Transcript Identified by AceView	Coding		TC0800007078.hg.1	6.79	7.92	-2.2	0.0142	0.3847	foyslubu	Transcript Identified by AceView	Unassigned
	TC0100009864.hg.1	6.4	7.68	-2.43	0.002	0.1436			NonCoding																						TC1100011799.hg.1	7.5	8.88	-2.61	4.4e-05	0.0063	SNORA70E	small nucleolar RNA, H/ACA box 70E	Small_RNA		TC2200009219.hg.1	9.58	11.15	-2.97	0.0143	0.3852	IGLL5; MIR5571; IGLC1; IGLC2; IGLV2-5; IGLV3-1; IGLJ1	immunoglobulin lambda-like polypeptide 5; microRNA 5571; immunoglobulin lambda constant 1 (Mcg marker); immunoglobulin lambda constant 2 (Kern-Oz- marker); immunoglobulin lambda variable 2-5 (pseudogene); immunoglobulin lambda variable 3-1; immunoglobulin lambda joining 1	Multiple_Complex
	TC1500008090.hg.1	4.7	5.7	-2.01	0.002	0.1436	mochabu; tator	Transcript Identified by AceView	Unassigned																						TC1200010017.hg.1	7.64	9.16	-2.86	4.4e-05	0.0063	smeychu	Transcript Identified by AceView	Unassigned		TC0200015316.hg.1	11.06	12.59	-2.89	0.0146	0.3879	sihomo	Transcript Identified by AceView	Unassigned
	TC0200010625.hg.1	6.95	8.06	-2.17	0.002	0.1436	tikore	Transcript Identified by AceView	Unassigned																						TC0800010927.hg.1	6.2	7.9	-3.26	4.41e-05	0.0063	rinomu	Transcript Identified by AceView	Coding		TC1400010805.hg.1	3.66	4.7	-2.05	0.0146	0.3884	IGHV3-48	immunoglobulin heavy variable 3-48	Coding
	TC1200006453.hg.1	7.12	8.15	-2.05	0.002	0.1437	tawgeeby	Transcript Identified by AceView	Coding																						TC0700009050.hg.1	8.63	9.65	-2.02	4.47e-05	0.0063	reepoby	Transcript Identified by AceView	Coding		TC0500006739.hg.1	8.29	9.88	-3.01	0.0147	0.3889			NonCoding
	TC0600011830.hg.1	4.45	5.48	-2.05	0.002	0.1448	kuspybu	Transcript Identified by AceView	Coding																						TC0200007354.hg.1	8.91	9.95	-2.06	4.49e-05	0.0064			NonCoding		TC0300011202.hg.1	5.4	7.11	-3.29	0.0147	0.3892			NonCoding
	TC1000008367.hg.1	5.45	6.57	-2.17	0.002	0.1448			NonCoding																						TC1600010878.hg.1	6.09	7.5	-2.66	4.5e-05	0.0064	chawro	Transcript Identified by AceView	Coding		TC0300008077.hg.1	12.54	13.62	-2.12	0.0147	0.3892			NonCoding
	TC1100007369.hg.1	5.6	6.66	-2.08	0.0021	0.1448	karure	Transcript Identified by AceView	Unassigned																						TC2100007987.hg.1	6.12	7.47	-2.55	4.54e-05	0.0064			NonCoding		TC1600007203.hg.1	9.07	10.19	-2.18	0.0148	0.3898	zusny	Transcript Identified by AceView	Unassigned
	TC0100015751.hg.1	3.66	4.81	-2.23	0.0021	0.1448	gluporbo	Transcript Identified by AceView	NonCoding																						TC0800010835.hg.1	12.41	13.8	-2.63	4.54e-05	0.0064	RP11-758M4.4	novel transcript, antisense to PI15	NonCoding		TC0800010927.hg.1	6.2	7.24	-2.06	0.0149	0.3906	rinomu	Transcript Identified by AceView	Coding
	TC0100018058.hg.1	7.14	9.11	-3.91	0.0021	0.1448	lorleebo	Transcript Identified by AceView	Unassigned																						TC1900008706.hg.1	11.52	12.76	-2.36	4.61e-05	0.0064	loka	Transcript Identified by AceView	Coding		TC1000012011.hg.1	16.44	15.39	2.07	0.015	0.3908	RGS10	regulator of G-protein signaling 10	Multiple_Complex
	TC2000009414.hg.1	5.41	6.42	-2.02	0.0021	0.1449	nerker	Transcript Identified by AceView	Unassigned																						TC1000010851.hg.1	5.18	6.39	-2.32	4.62e-05	0.0065	chawmyby	Transcript Identified by AceView	Coding		TC0600008697.hg.1	8.92	10.11	-2.27	0.015	0.391	NT5E	5-nucleotidase, ecto (CD73)	Multiple_Complex
	TC0700007506.hg.1	6.93	8.37	-2.72	0.0021	0.1449	mosemu	Transcript Identified by AceView	Unassigned																						TC1200011611.hg.1	11.06	12.1	-2.06	4.64e-05	0.0065	jeejarby	Transcript Identified by AceView	Coding		TC2000007857.hg.1	9.74	10.88	-2.19	0.0151	0.3912	RAE1	ribonucleic acid export 1	Multiple_Complex
	TC0200009409.hg.1	4.4	5.92	-2.86	0.0021	0.1449	swornerbo	Transcript Identified by AceView	Unassigned																						TC0400011443.hg.1	6.12	8.18	-4.15	4.66e-05	0.0065	glarfloy	Transcript Identified by AceView	Unassigned		TCUn_KI270741v100006434.hg.1	10.01	11.57	-2.95	0.0151	0.3919	AUXG01000517.1		Precursor_microRNA
	TC0600012559.hg.1	5.1	6.52	-2.67	0.0021	0.145	RP3-453I5.2		Multiple_Complex																						TC2100008045.hg.1	8.87	10.8	-3.82	4.7e-05	0.0065	morsey	Transcript Identified by AceView	Unassigned		TC17_GL000205v2_random00006433.hg.1	9.88	11.38	-2.83	0.0152	0.3922	AC011841.3		Precursor_microRNA
	TC1800008622.hg.1	3.8	4.99	-2.28	0.0021	0.1456	shawsu	Transcript Identified by AceView	Coding																						TC0600009966.hg.1	6.04	7.74	-3.24	4.76e-05	0.0066	sluklerby	Transcript Identified by AceView	Coding		TC0700008624.hg.1	7.4	8.52	-2.18	0.0152	0.3929			NonCoding
	TC0700008099.hg.1	7.8	8.83	-2.04	0.0021	0.1456	spoyskuby	Transcript Identified by AceView	Unassigned																						TC2000007229.hg.1	5.28	6.49	-2.32	4.78e-05	0.0066	juvoy	Transcript Identified by AceView	Unassigned		TC0400011170.hg.1	9.02	10.05	-2.04	0.0153	0.3931	lerflor	Transcript Identified by AceView	Unassigned
	TC1400009941.hg.1	5.01	6.15	-2.19	0.0021	0.1456	boyboyby	Transcript Identified by AceView	Coding																						TC0900006935.hg.1	8.57	9.7	-2.19	4.8e-05	0.0066			NonCoding		TC1800006650.hg.1	15.22	14	2.32	0.0153	0.394	RAB31	RAB31, member RAS oncogene family	Multiple_Complex
	TC1000010025.hg.1	5.19	6.66	-2.77	0.0021	0.1456	veenerby	Transcript Identified by AceView	Unassigned																						TC0300012540.hg.1	5.75	7.52	-3.42	4.8e-05	0.0066	weydybu	Transcript Identified by AceView	Unassigned		TC0300010643.hg.1	13.54	12.48	2.09	0.0153	0.3941	CMTM6	CKLF-like MARVEL transmembrane domain containing 6	Multiple_Complex
	TC1400006644.hg.1	8.39	9.51	-2.17	0.0021	0.1457	TRAJ8	T cell receptor alpha joining 8	Pseudogene																						TC0200014727.hg.1	5.83	6.92	-2.12	4.83e-05	0.0066	tagarbo	Transcript Identified by AceView	Coding		TC1700012297.hg.1	11.72	10.68	2.06	0.0154	0.3943	PRKAR1A	protein kinase, cAMP-dependent, regulatory, type I, alpha	Multiple_Complex
	TC0900006501.hg.1	5.32	6.96	-3.12	0.0021	0.1463			NonCoding																						TC1700010117.hg.1	7.1	8.15	-2.07	4.83e-05	0.0066	wuwubu	Transcript Identified by AceView	Coding		TC0400008101.hg.1	8.94	10.68	-3.33	0.0154	0.3944			NonCoding
	TC1800009088.hg.1	5.54	6.74	-2.31	0.0021	0.1466	glorploy	Transcript Identified by AceView	Coding																						TC1800008369.hg.1	6.52	7.54	-2.02	4.85e-05	0.0066			NonCoding		TSUnmapped00000987.hg.1	8.74	9.8	-2.09	0.0154	0.3944			Precursor_microRNA
	TC0X00007402.hg.1	5.27	6.49	-2.32	0.0021	0.1466	bartoy	Transcript Identified by AceView	Coding																						TC0800010586.hg.1	6.46	7.49	-2.04	4.89e-05	0.0067	geywoby	Transcript Identified by AceView	Coding		TC0600008622.hg.1	11.53	10.11	2.67	0.0155	0.3945	SH3BGRL2	SH3 domain binding glutamate-rich protein like 2	Multiple_Complex
	TC0800010927.hg.1	6.82	7.9	-2.12	0.0021	0.1468	rinomu	Transcript Identified by AceView	Coding																						TC1200012049.hg.1	5.82	7.54	-3.3	4.9e-05	0.0067	humiri	Transcript Identified by AceView	Coding		TC1800009115.hg.1	6.86	8.01	-2.21	0.0156	0.3953	narvabu	Transcript Identified by AceView	Unassigned
	TC0700012205.hg.1	5.32	6.42	-2.14	0.0022	0.1473	steeblee	Transcript Identified by AceView	Unassigned																						TC0500010105.hg.1	7.64	8.65	-2.01	4.97e-05	0.0067			NonCoding		TC0700012096.hg.1	7.59	8.91	-2.5	0.0157	0.3957	boneyby	Transcript Identified by AceView	Unassigned
	TC1200009848.hg.1	4.95	6.13	-2.26	0.0022	0.1473	flyblabu	Transcript Identified by AceView	Unassigned																						TC0700011147.hg.1	7.65	9.09	-2.71	4.97e-05	0.0067	VOPP1	Jeck2013 ALT_ACCEPTOR, ALT_DONOR, coding, INTERNAL, intronic best transcript NM_030796	NonCoding		TC0100012242.hg.1	7.45	6.43	2.02	0.0157	0.396	EFCAB2	EF-hand calcium binding domain 2	Multiple_Complex
	TC1500008522.hg.1	8.01	9.53	-2.85	0.0022	0.1477	glyswar	Transcript Identified by AceView	Unassigned																						TC0200008376.hg.1	4.51	6.43	-3.77	4.97e-05	0.0067	IGKV1D-37	immunoglobulin kappa variable 1D-37 (non-functional)	Coding		TC0X00008240.hg.1	13.16	11.99	2.25	0.0158	0.3975	PGRMC1	progesterone receptor membrane component 1	Multiple_Complex
	TC1600007963.hg.1	11.55	9.88	3.18	0.0022	0.1477	MT1DP	metallothionein 1D, pseudogene (functional)	Multiple_Complex																						TC0700011699.hg.1	10.17	11.22	-2.07	5.01e-05	0.0067	Y_RNA	Y RNA [Source:RFAM;Acc:RF00019]	NonCoding		TC1100011845.hg.1	9.18	10.26	-2.12	0.0158	0.3976	jerglerbu	Transcript Identified by AceView	Unassigned
	TC1700011752.hg.1	7.87	8.95	-2.11	0.0022	0.1479	RP11-16C1.2	novel transcript, sense intronic to GRB2	NonCoding																						TC1000010147.hg.1	4.62	5.68	-2.1	5.03e-05	0.0067	spaswawby	Transcript Identified by AceView	Unassigned		TC0200010086.hg.1	5.84	7.27	-2.69	0.0159	0.398			NonCoding
	TC1000007443.hg.1	6.53	7.58	-2.07	0.0022	0.148	AL512640.1		Precursor_microRNA																						TC16_KI270728v1_random00006437.hg.1	4.45	5.96	-2.84	5.03e-05	0.0067	AC141272.1		Coding		TC0600010949.hg.1	5.48	6.54	-2.09	0.016	0.3986	dawflorby	Transcript Identified by AceView	Coding
	TC2200008180.hg.1	6.45	7.47	-2.02	0.0022	0.1483	C22orf43	Transcript Identified by AceView, Entrez Gene ID(s) 51233; 91316	Unassigned																						TC1000010105.hg.1	5.18	7.13	-3.85	5.04e-05	0.0068	kleyshy	Transcript Identified by AceView	Unassigned		TC1400008626.hg.1	7.87	9	-2.19	0.016	0.3988	sarswer	Transcript Identified by AceView	Unassigned
	TC0800011550.hg.1	8.56	10.03	-2.78	0.0022	0.1485	slawverby	Transcript Identified by AceView	Unassigned																						TC1100011227.hg.1	12.7	13.83	-2.19	5.07e-05	0.0068	MALAT1	Metastasis-associated lung adenocarcinoma transcript 1 [Source:UniProtKB/Swiss-Prot;Acc:Q9UHZ2]	Multiple_Complex		TC0400011013.hg.1	19.08	17.87	2.3	0.0161	0.3993	PPBP	pro-platelet basic protein	Coding
	TSUnmapped00000082.hg.1	6.62	7.76	-2.21	0.0022	0.1487	RP11-253I19.3		NonCoding																						TC2000008781.hg.1	10.15	11.63	-2.8	5.09e-05	0.0068			NonCoding		TC0X00007076.hg.1	5.31	6.59	-2.43	0.0161	0.3994	smeyfo	Transcript Identified by AceView	Coding
	TC0500011062.hg.1	10.77	11.88	-2.17	0.0022	0.1487	kleyplarby	Transcript Identified by AceView	Unassigned																						TC0X00007046.hg.1	12.86	13.86	-2	5.11e-05	0.0068	FKSG70		Coding		TC0300009186.hg.1	13.2	14.52	-2.5	0.0162	0.3994			NonCoding
	TC0400011840.hg.1	5.79	7.16	-2.57	0.0023	0.1496	bawswarby	Transcript Identified by AceView	Coding																						TC0400007124.hg.1	4.76	5.89	-2.19	5.12e-05	0.0068	sutome	Transcript Identified by AceView	Unassigned		TSUnmapped00000964.hg.1	4.81	6.11	-2.46	0.0162	0.4			Precursor_microRNA
	TC0900006545.hg.1	5.93	7.11	-2.26	0.0023	0.1499	MTCO3P11	MT-CO3 pseudogene 11 [Source:HGNC Symbol;Acc:HGNC:52041]	Multiple_Complex																						TC0100014898.hg.1	6.4	8.05	-3.13	5.12e-05	0.0068	sneymawbo	Transcript Identified by AceView	Coding		TC1000009927.hg.1	7.7	6.67	2.04	0.0163	0.4003	ST8SIA6	ST8 alpha-N-acetyl-neuraminide alpha-2,8-sialyltransferase 6	Multiple_Complex
	TC1900009325.hg.1	11.88	10.85	2.04	0.0023	0.1501	MAP2K2	mitogen-activated protein kinase kinase 2	Multiple_Complex																						TC1600007752.hg.1	12.07	14.44	-5.2	5.16e-05	0.0068			NonCoding		TC1700009031.hg.1	5.56	6.93	-2.58	0.0163	0.4003			NonCoding
	TC1300008090.hg.1	5.16	6.23	-2.11	0.0023	0.1504	stysto	Transcript Identified by AceView	Unassigned																						TC0800012182.hg.1	10.23	11.42	-2.27	5.21e-05	0.0069			NonCoding		TC0300012615.hg.1	11.61	12.69	-2.11	0.0163	0.4003	AC048346.1		Precursor_microRNA
	TC0500008686.hg.1	6.13	7.24	-2.15	0.0023	0.1504	hotere	Transcript Identified by AceView	Unassigned																						TC1200006878.hg.1	5.64	7.21	-2.96	5.22e-05	0.0069	RP11-253I19.3	novel transcript	NonCoding		TC0X00009081.hg.1	13.12	14.23	-2.16	0.0164	0.4007	AC002981.1		Precursor_microRNA
	TC0900010707.hg.1	4.7	5.89	-2.28	0.0023	0.1507	numumu	Transcript Identified by AceView	Coding																						TC0500010479.hg.1	8.31	9.46	-2.22	5.23e-05	0.0069			NonCoding		TC0500008440.hg.1	6.34	7.73	-2.62	0.0165	0.4007	wawslawby	Transcript Identified by AceView	Unassigned
	TC0600009866.hg.1	6.21	7.33	-2.16	0.0023	0.1512			NonCoding																						TC0100017977.hg.1	5.1	6.18	-2.12	5.26e-05	0.0069	slarkubo	Transcript Identified by AceView	Coding		TC1100011184.hg.1	10	11.18	-2.27	0.0165	0.4007	SF1	Memczak2013 ALT_ACCEPTOR, ALT_DONOR, coding, INTERNAL, intronic best transcript NM_201998	NonCoding
	TC1200008695.hg.1	8	9.06	-2.09	0.0023	0.1512	skujawby	Transcript Identified by AceView	Unassigned																						TC1500010569.hg.1	8.6	10.09	-2.81	5.26e-05	0.0069	AC055873.1		Precursor_microRNA		TC0700008171.hg.1	7.32	6.1	2.32	0.0165	0.4007	MAGI2-AS3	MAGI2 antisense RNA 3	Multiple_Complex
	TC1100009309.hg.1	11.94	13.09	-2.23	0.0023	0.1519	SORL1	sortilin-related receptor, L(DLR class) A repeats containing	Multiple_Complex																						TC1500010506.hg.1	9.66	11	-2.54	5.26e-05	0.0069	AC112693.1		Precursor_microRNA		TC0200008385.hg.1	7.48	8.78	-2.45	0.0165	0.4007	IGKV2D-28	immunoglobulin kappa variable 2D-28	Multiple_Complex
	TC1100011572.hg.1	5.07	6.59	-2.87	0.0023	0.1519			NonCoding																						TC1200007579.hg.1	7.78	9.02	-2.36	5.26e-05	0.0069	lawjorby	Transcript Identified by AceView	Unassigned		TC0900010116.hg.1	9.94	11.47	-2.89	0.0165	0.4007	FP565210.1		Precursor_microRNA
	TC0600007899.hg.1	4.84	6.56	-3.3	0.0024	0.1532	leegloby	Transcript Identified by AceView	Unassigned																						TC1200011774.hg.1	8.26	9.5	-2.36	5.27e-05	0.0069	storglar	Transcript Identified by AceView	Coding		TC0800009619.hg.1	16.89	15.44	2.73	0.0166	0.4011	CTSB	cathepsin B	Multiple_Complex
	TC0400011574.hg.1	11.18	12.2	-2.03	0.0024	0.1535			NonCoding																						TC0200007185.hg.1	6.18	7.69	-2.87	5.27e-05	0.0069	chawklaw	Transcript Identified by AceView	Unassigned		TC0700010536.hg.1	5.45	6.84	-2.63	0.0166	0.4014	CTB-119C2.1	novel transcript antisense to NFE2L3	NonCoding
	TC0500010281.hg.1	4.36	5.37	-2.02	0.0024	0.1535			NonCoding																						TC0900010367.hg.1	7.5	8.63	-2.19	5.28e-05	0.0069	fyveyby	Transcript Identified by AceView	Coding		TC1200011645.hg.1	7.59	6.41	2.25	0.0167	0.4021	SLC9A7P1	solute carrier family 9, subfamily A (NHE7, cation proton antiporter 7), member 7 pseudogene 1	Multiple_Complex
	TC1200006748.hg.1	4.04	5.47	-2.68	0.0024	0.1535			NonCoding																						TC0700008869.hg.1	6.45	7.98	-2.89	5.29e-05	0.0069			NonCoding		TC0300012540.hg.1	5.75	6.93	-2.27	0.0168	0.4033	weydybu	Transcript Identified by AceView	Unassigned
	TC0800010751.hg.1	4.74	5.75	-2.01	0.0024	0.1536			NonCoding																						TC0200012442.hg.1	11.86	13.27	-2.66	5.31e-05	0.0069	AC067957.1		Precursor_microRNA		TC0700013510.hg.1	11.28	10.11	2.26	0.0169	0.4033	KDELR2	KDEL (Lys-Asp-Glu-Leu) endoplasmic reticulum protein retention receptor 2	Multiple_Complex
	TC0700008106.hg.1	6.15	7.18	-2.04	0.0024	0.1544	bapluby	Transcript Identified by AceView	Unassigned																						TC1200011606.hg.1	5.84	7.31	-2.77	5.34e-05	0.0069			NonCoding		TC1600007752.hg.1	12.07	13.65	-3	0.017	0.4044			NonCoding
	TC0200011052.hg.1	6.02	7.2	-2.27	0.0025	0.1547	norkler	Transcript Identified by AceView	Unassigned																						TC0700007026.hg.1	7.25	8.65	-2.64	5.36e-05	0.0069	tarblar	Transcript Identified by AceView	Unassigned		TC0400010449.hg.1	6.06	7.65	-3.01	0.0171	0.4048	TLR10	toll-like receptor 10	Multiple_Complex
	TC0600010129.hg.1	7.1	8.41	-2.48	0.0025	0.1552			NonCoding																						TC0700007430.hg.1	6.77	8.18	-2.65	5.39e-05	0.0069	RNU6-241P	RNA, U6 small nuclear 241, pseudogene [Source:HGNC Symbol;Acc:HGNC:47204]	Multiple_Complex		TC0200012263.hg.1	4.72	5.79	-2.09	0.0171	0.4048	snarberbu	Transcript Identified by AceView	Coding
	TC0300011495.hg.1	4.27	5.48	-2.31	0.0025	0.1552	temera	Transcript Identified by AceView	Unassigned																						TC0200008049.hg.1	4.35	5.39	-2.07	5.39e-05	0.0069	rarkawbu	Transcript Identified by AceView	Unassigned		TC1000010737.hg.1	6.87	5.74	2.19	0.0171	0.405	RHOBTB1	Rho-related BTB domain containing 1	Multiple_Complex
	TC0700008105.hg.1	5.77	6.86	-2.13	0.0025	0.1561	kloyblarbu	Transcript Identified by AceView	Unassigned																						TC1300008944.hg.1	8.29	10.07	-3.44	5.41e-05	0.0069	shafarby	Transcript Identified by AceView	Unassigned		TC0500012426.hg.1	8.35	9.37	-2.04	0.0171	0.4053	spaflo	Transcript Identified by AceView	Unassigned
	TC0300011501.hg.1	7.67	8.8	-2.18	0.0025	0.1562	myrobu	Transcript Identified by AceView	Unassigned																						TSUnmapped00000401.hg.1	8.15	9.37	-2.34	5.48e-05	0.007	INPP5D	inositol polyphosphate-5-phosphatase D	NonCoding		TC1000010010.hg.1	5.52	6.6	-2.11	0.0172	0.4058	RP11-399C16.3	novel transcript, sense intronic to DNAJC1	NonCoding
	TC0500008395.hg.1	4.25	5.31	-2.09	0.0025	0.1564			NonCoding																						TC1600007560.hg.1	7.48	9.49	-4.01	5.49e-05	0.007	RP11-170L3.7; RP11-170L3.6		Multiple_Complex		TC0100014340.hg.1	5.74	4.71	2.04	0.0173	0.4067	TACSTD2	tumor-associated calcium signal transducer 2	Coding
	TC0600007892.hg.1	5.58	6.67	-2.14	0.0025	0.157	foygloby	Transcript Identified by AceView	Unassigned																						TC0100011030.hg.1	6.62	8.08	-2.75	5.52e-05	0.007	lawkloy	Transcript Identified by AceView	Unassigned		TCUn_KI270743v100006434.hg.1	9.23	10.93	-3.27	0.0174	0.4067	AC138775.4		Precursor_microRNA
	TC1000010785.hg.1	5.97	7.15	-2.27	0.0025	0.1571	ferglorbu	Transcript Identified by AceView	Unassigned																						TC1800008209.hg.1	13.33	14.76	-2.7	5.54e-05	0.007	karbla	Transcript Identified by AceView	Coding		TC0100010361.hg.1	9.05	11.59	-5.82	0.0174	0.4074			NonCoding
	TC2000006477.hg.1	7.8	8.98	-2.26	0.0026	0.1576	teeja	Transcript Identified by AceView	Coding																						TC0600010926.hg.1	4.58	5.89	-2.49	5.55e-05	0.007	blerfleyby	Transcript Identified by AceView	Coding		TC0100018531.hg.1	8.02	6.86	2.23	0.0174	0.4074	PIGC	phosphatidylinositol glycan anchor biosynthesis class C	NonCoding
	TC0200008658.hg.1	4.33	5.97	-3.11	0.0026	0.1577	myklar	Transcript Identified by AceView	Unassigned																						TC0800008315.hg.1	7.35	9.2	-3.6	5.55e-05	0.007	zervarby	Transcript Identified by AceView	Unassigned		TC0300007191.hg.1	8.78	10.27	-2.82	0.0175	0.4075	RN7SL517P	RNA, 7SL, cytoplasmic 517, pseudogene [Source:HGNC Symbol;Acc:HGNC:46533]	NonCoding
	TC1200012045.hg.1	5.27	6.32	-2.07	0.0026	0.1581	fernar	Transcript Identified by AceView	Unassigned																						TC0700008453.hg.1	3.95	5.41	-2.74	5.55e-05	0.007	parsmeybu	Transcript Identified by AceView	Unassigned		TC0200010085.hg.1	6.36	7.89	-2.89	0.0175	0.408			NonCoding
	TC0300009186.hg.1	13.9	15.19	-2.45	0.0026	0.1585			NonCoding																						TC0900010992.hg.1	8.14	9.15	-2.01	5.58e-05	0.0071	gerseeby	Transcript Identified by AceView	Unassigned		TC0200008806.hg.1	13.21	12.16	2.07	0.0176	0.4087	LIMS1	LIM and senescent cell antigen-like domains 1	Multiple_Complex
	TC0200009407.hg.1	5.68	6.94	-2.4	0.0026	0.1585	stafa	Transcript Identified by AceView	Unassigned																						TC0700012426.hg.1	5.46	6.7	-2.36	5.59e-05	0.0071			NonCoding		TC2200006437.hg.1	8.13	9.98	-3.59	0.0176	0.4087			NonCoding
	TC0600009064.hg.1	5.62	6.93	-2.48	0.0026	0.1595			NonCoding																						TC1700010264.hg.1	6.16	7.81	-3.15	5.61e-05	0.0071			NonCoding		TC2100008477.hg.1	4.94	6.55	-3.05	0.0177	0.4089	S100B	S100 calcium binding protein B	Coding
	TC0300011655.hg.1	8.15	9.16	-2.01	0.0027	0.1602	jorspaby	Transcript Identified by AceView	Coding																						TC2200007459.hg.1	6.85	8.07	-2.33	5.61e-05	0.0071	klerchaw	Transcript Identified by AceView	Unassigned		TC1200006520.hg.1	6.97	5.72	2.39	0.0177	0.409	TSPAN9	tetraspanin 9	Multiple_Complex
	TC0100014506.hg.1	5.9	6.99	-2.13	0.0027	0.1602	smamobo	Transcript Identified by AceView	Unassigned																						TC1300008946.hg.1	5.81	8.07	-4.79	5.62e-05	0.0071	gychy	Transcript Identified by AceView	Unassigned		TCUn_GL000224v100006433.hg.1	11.06	12.83	-3.41	0.0178	0.4091	AL591856.1		Precursor_microRNA
	TC1400007870.hg.1	4.94	6	-2.09	0.0027	0.1615			NonCoding																						TC0500010852.hg.1	3.77	5.04	-2.41	5.62e-05	0.0071	kuflu	Transcript Identified by AceView	Unassigned		TC1700012110.hg.1	8.9	7.78	2.18	0.0178	0.4091	SECTM1	secreted and transmembrane 1	Multiple_Complex
	TC0600012359.hg.1	5.68	6.97	-2.45	0.0027	0.1616	lorjo	Transcript Identified by AceView	Coding																						TC1500009533.hg.1	7.8	9.12	-2.51	5.64e-05	0.0071	AC010999.1		Precursor_microRNA		TC1400010798.hg.1	7.78	9.64	-3.64	0.0179	0.4103	IGHA2	immunoglobulin heavy constant alpha 2 (A2m marker)	Coding
	TC0200008048.hg.1	5	6.21	-2.31	0.0027	0.1625	rarkawbu	Transcript Identified by AceView	Unassigned																						TSUnmapped00000719.hg.1	5.88	8.12	-4.72	5.69e-05	0.0071	IGKV1-37	immunoglobulin kappa variable 1-37 (non-functional) [Source:HGNC Symbol;Acc:HGNC:5739]	Coding		TC2100007539.hg.1	12.33	13.9	-2.96	0.018	0.4107	CR392039.1		Precursor_microRNA
	TC0700012787.hg.1	5.31	6.64	-2.51	0.0027	0.1625	smeyperby	Transcript Identified by AceView	Coding																						TC1200011370.hg.1	5.12	6.81	-3.23	5.71e-05	0.0071	fleyblerbu	Transcript Identified by AceView	Unassigned		TC0X00007617.hg.1	6.03	8.36	-5.03	0.018	0.4107	TSIX	TSIX transcript, XIST antisense RNA	NonCoding
	TC0400009614.hg.1	4.23	5.34	-2.16	0.0027	0.1625			NonCoding																						TC1600007249.hg.1	4.48	5.75	-2.41	5.71e-05	0.0071	CTA-113A6.2	novel transcript	Unassigned		TC2000008872.hg.1	11.21	12.75	-2.9	0.0181	0.4113	AL121756.1		Precursor_microRNA
	TC0800010754.hg.1	5.1	6.64	-2.91	0.0028	0.1625	beyly	Transcript Identified by AceView	Unassigned																						TC0X00010865.hg.1	9.03	10.53	-2.83	5.72e-05	0.0071	AL591668.1		Precursor_microRNA		TC0300009213.hg.1	6.25	7.39	-2.2	0.0181	0.4114	timira	Transcript Identified by AceView	Unassigned
	TC1600007961.hg.1	9.8	8.16	3.12	0.0028	0.1625	MT1JP	metallothionein 1J, pseudogene	Multiple_Complex																						TC0100014005.hg.1	6.51	8.08	-2.97	5.73e-05	0.0071	AL592294.1		Precursor_microRNA		TC0X00010060.hg.1	4.9	16.33	-2760.14	0.0182	0.4121	XIST	X inactive specific transcript (non-protein coding)	NonCoding
	TC0300008362.hg.1	5.39	6.56	-2.26	0.0028	0.1633	kuyora	Transcript Identified by AceView	Coding																						TC1200008131.hg.1	7.72	9.24	-2.87	5.74e-05	0.0071	chuno	Transcript Identified by AceView	Unassigned		TC14_KI270722v1_random00006433.hg.1	8.84	10.59	-3.36	0.0183	0.4123	AC138774.2		Precursor_microRNA
	TC1700010264.hg.1	6.76	7.81	-2.07	0.0028	0.1634			NonCoding																						TC0500012987.hg.1	6.39	7.65	-2.4	5.75e-05	0.0071	sostoybu	Transcript Identified by AceView	Unassigned		TC1_KI270708v1_random00006433.hg.1	8.84	10.59	-3.36	0.0183	0.4123	AL137861.1		Precursor_microRNA
	TC0X00010463.hg.1	3.76	4.91	-2.22	0.0028	0.1634	lufey	Transcript Identified by AceView	Unassigned																						TC0600013273.hg.1	10.21	11.66	-2.73	5.83e-05	0.0072	BCLAF1	Memczak2013 ALT_DONOR, coding, INTERNAL, intronic best transcript NM_014739	NonCoding		TC1200012617.hg.1	9.17	8.07	2.14	0.0183	0.4123	FGD4	FYVE, RhoGEF and PH domain containing 4	Multiple_Complex
	TC0600007898.hg.1	5.78	7.34	-2.94	0.0028	0.1634	lugloby	Transcript Identified by AceView	Unassigned																						TC1500009642.hg.1	6.26	8.01	-3.37	5.84e-05	0.0072	teezo	Transcript Identified by AceView	Unassigned		TC0100012395.hg.1	9.87	8.81	2.08	0.0184	0.4125	RPL23AP24	ribosomal protein L23a pseudogene 24 [Source:HGNC Symbol;Acc:HGNC:36176]	Multiple_Complex
	TC0200009941.hg.1	4.82	5.88	-2.09	0.0028	0.1634			NonCoding																						TC0200014972.hg.1	8.41	10	-3.01	5.86e-05	0.0072	doykler	Transcript Identified by AceView	Unassigned		TC0800007359.hg.1	6.64	8	-2.57	0.0184	0.413	charskarbu	Transcript Identified by AceView	Coding
	TC0800010752.hg.1	5.51	6.81	-2.47	0.0028	0.1637	jarbla	Transcript Identified by AceView	Unassigned																						TC1600008528.hg.1	3.84	5.16	-2.48	5.87e-05	0.0072			NonCoding		TC0500009857.hg.1	12.33	13.56	-2.34	0.0185	0.4136	blorplaby	Transcript Identified by AceView	Unassigned
	TC0100009846.hg.1	4.01	5.1	-2.13	0.0028	0.1638	PDE4DIP	Transcript Identified by AceView, Entrez Gene ID(s) 9659	Unassigned																						TC1800007189.hg.1	3.98	5.17	-2.29	5.89e-05	0.0073	peywo	Transcript Identified by AceView	Unassigned		TC0400010674.hg.1	8.07	9.84	-3.4	0.0186	0.4138	AC119751.1		Precursor_microRNA
	TC0900010493.hg.1	4.82	5.97	-2.22	0.0028	0.1641	glerlar	Transcript Identified by AceView	Unassigned																						TC1700008447.hg.1	6.92	7.98	-2.08	5.91e-05	0.0073	RN7SL716P	RNA, 7SL, cytoplasmic 716, pseudogene [Source:HGNC Symbol;Acc:HGNC:46732]	NonCoding		TC0400010675.hg.1	8.07	9.84	-3.4	0.0186	0.4138	AC119751.3		Precursor_microRNA
	TC0700011438.hg.1	7.86	8.89	-2.05	0.0028	0.1641			NonCoding																						TC0800007079.hg.1	4.94	6.02	-2.11	5.92e-05	0.0073	mumeya	Transcript Identified by AceView	Coding		TC0700012764.hg.1	10.21	11.27	-2.09	0.0187	0.414	gleekee	Transcript Identified by AceView	Unassigned
	TC0800008857.hg.1	4.44	5.88	-2.72	0.0028	0.1645	MIR1206	microRNA 1206	Multiple_Complex																						TC1700010836.hg.1	6.8	8.5	-3.25	5.94e-05	0.0073	garwee	Transcript Identified by AceView	Unassigned		TC1100011185.hg.1	13.38	14.43	-2.06	0.0188	0.4146			NonCoding
	TC0800010160.hg.1	6.64	7.88	-2.35	0.0029	0.1649	seybla	Transcript Identified by AceView	Unassigned																						TC0600009963.hg.1	3.78	5.41	-3.1	5.98e-05	0.0073	weeskobu	Transcript Identified by AceView	Unassigned		TC1500007338.hg.1	5.61	6.61	-2	0.0188	0.4149	meezo	Transcript Identified by AceView	Unassigned
	TC0200015895.hg.1	5.84	7.01	-2.25	0.0029	0.1659	hunimo	Transcript Identified by AceView	Unassigned																						TC2100008106.hg.1	6.73	7.79	-2.08	6e-05	0.0073	sover	Transcript Identified by AceView	Unassigned		TC1300007229.hg.1	3.87	4.88	-2.01	0.0189	0.4154	ATP5F1P1	ATP synthase, H+ transporting, mitochondrial Fo complex subunit B1 pseudogene 1 [Source:HGNC Symbol;Acc:HGNC:39742]	Multiple_Complex
	TC1000010986.hg.1	7.13	6.05	2.11	0.0029	0.1661	RP11-442H21.2	novel transcript, antisense to DDIT4	NonCoding																						TC1500009360.hg.1	5.36	6.54	-2.27	6.07e-05	0.0074	speyzu	Transcript Identified by AceView	Unassigned		TC0600007408.hg.1	6.8	8.25	-2.72	0.0189	0.4154			NonCoding
	TC0200007084.hg.1	4.32	5.41	-2.14	0.0029	0.1665	tapubo	Transcript Identified by AceView	Unassigned																						TC2100007087.hg.1	6.12	7.9	-3.44	6.07e-05	0.0074	saver	Transcript Identified by AceView	Unassigned		TC4_GL000008v2_random00006435.hg.1	13.65	15.22	-2.99	0.0189	0.4154	AL583842.1		Precursor_microRNA
	TC0500007454.hg.1	7.59	9.1	-2.84	0.0029	0.1665	snerplyby	Transcript Identified by AceView	NonCoding																						TC1000010901.hg.1	8.38	9.51	-2.18	6.1e-05	0.0074	AL138925.1		Precursor_microRNA		TCUn_KI270743v100006432.hg.1	13.65	15.22	-2.99	0.0189	0.4154	AC138775.5		Precursor_microRNA
	TC0500011061.hg.1	7.24	8.31	-2.1	0.0029	0.1667	smorstarby	Transcript Identified by AceView	Unassigned																						TC1200008163.hg.1	7.79	9.07	-2.41	6.14e-05	0.0074	rerfarby	Transcript Identified by AceView	Unassigned		TC2200009213.hg.1	6.53	8.01	-2.78	0.019	0.4161	IGLV3-19	immunoglobulin lambda variable 3-19	Multiple_Complex
	TC0800009504.hg.1	5.19	6.59	-2.65	0.0029	0.1673	blawslarbu	Transcript Identified by AceView	Coding																						TC1200011312.hg.1	7.78	9.24	-2.75	6.16e-05	0.0075	lerchar	Transcript Identified by AceView	Coding		TC0X00007078.hg.1	10.12	11.23	-2.16	0.0191	0.4162	flujor	Transcript Identified by AceView	Unassigned
	TC0400011145.hg.1	4.85	6.23	-2.61	0.0029	0.1673	skarsmoyby	Transcript Identified by AceView	Unassigned																						TC1200010401.hg.1	6.31	7.59	-2.43	6.17e-05	0.0075	AC067735.1		Precursor_microRNA		TC0Y00006488.hg.1	5.3	3.62	3.2	0.0191	0.4162	LINC00278	long intergenic non-protein coding RNA 278	Multiple_Complex
	TC0300012384.hg.1	8.25	7.24	2.02	0.0029	0.1673	H1FX	H1 histone family, member X	Multiple_Complex																						TC0300007137.hg.1	10.28	11.95	-3.19	6.18e-05	0.0075	keefawbo	Transcript Identified by AceView	Unassigned		TC1000008432.hg.1	6.37	7.41	-2.05	0.0191	0.4162			NonCoding
	TC0800011276.hg.1	10.74	11.75	-2.01	0.003	0.1678	swarshor	Transcript Identified by AceView	Coding																						TC0900011785.hg.1	6.02	7.25	-2.36	6.2e-05	0.0075	RN7SL328P	RNA, 7SL, cytoplasmic 328, pseudogene [Source:HGNC Symbol;Acc:HGNC:46344]	NonCoding		TC0400011712.hg.1	10.67	9.34	2.51	0.0193	0.4173	PDE5A	phosphodiesterase 5A, cGMP-specific	Multiple_Complex
	TC1700007662.hg.1	5.92	7.06	-2.2	0.003	0.1678	CTC-268N12.3; keewer	Transcript Identified by AceView; novel transcript, sense intronic AATF	NonCoding																						TC0300011513.hg.1	5.12	6.25	-2.19	6.22e-05	0.0075	FOXP1-IT1; RP11-154H23.1	FOXP1 intronic transcript 1 (non-protein coding) [Source:HGNC Symbol;Acc:HGNC:41335]; novel transcript; FOXP1 intronic transcript 1 [Source:HGNC Symbol;Acc:HGNC:41335]	NonCoding		TC0100006841.hg.1	8.18	9.2	-2.02	0.0194	0.4178	forreybo	Transcript Identified by AceView	Unassigned
	TC0600012841.hg.1	5.91	6.93	-2.03	0.003	0.168	RNU6-957P	RNA, U6 small nuclear 957, pseudogene [Source:HGNC Symbol;Acc:HGNC:47920]	Small_RNA																						TC1000008719.hg.1	5.52	6.73	-2.32	6.23e-05	0.0075	yoturo	Transcript Identified by AceView	Coding		TC0800007769.hg.1	7.74	9.15	-2.65	0.0194	0.4181	vargee	Transcript Identified by AceView	Unassigned
	TC1200006455.hg.1	5.66	6.89	-2.35	0.003	0.1682			NonCoding																						TC1600007899.hg.1	6.04	7.63	-3.02	6.24e-05	0.0075			NonCoding		TC0300007047.hg.1	7.22	8.23	-2.01	0.0195	0.4182	RNA5SP129	5S ribosomal pseudogene 129 [Source:HGNC Symbol;Acc:HGNC:43029]	Ribosomal
	TC0900010577.hg.1	6.44	7.48	-2.06	0.003	0.1688			NonCoding																						TC1500007241.hg.1	7.26	8.59	-2.51	6.27e-05	0.0075	RP11-56B16.6	novel transcript	NonCoding		TC1000008345.hg.1	5.74	6.75	-2.01	0.0196	0.4187			NonCoding
	TC1200012117.hg.1	5.97	7.14	-2.25	0.003	0.1689	soruri	Transcript Identified by AceView	Unassigned																						TC0800007359.hg.1	6.64	8.34	-3.25	6.32e-05	0.0076	charskarbu	Transcript Identified by AceView	Coding		TC0Y00007045.hg.1	6.43	7.86	-2.69	0.0197	0.4194	AC134878.1		Precursor_microRNA
	TC0600007366.hg.1	7.76	9.42	-3.17	0.003	0.1689			NonCoding																						TC0600007911.hg.1	6.7	8.04	-2.53	6.38e-05	0.0076	SNORD45	Small nucleolar RNA SNORD45 [Source:RFAM;Acc:RF00279]	Small_RNA		TC0600014328.hg.1	11.89	10.35	2.91	0.0197	0.4194	OSTM1	osteopetrosis associated transmembrane protein 1	Multiple_Complex
	TC2200006446.hg.1	5.67	6.89	-2.32	0.0031	0.1692			NonCoding																						TC1100012438.hg.1	8.36	10.11	-3.35	6.41e-05	0.0076	skeylerby	Transcript Identified by AceView	Unassigned		TC1000007797.hg.1	8.95	7.62	2.51	0.0197	0.4194	REEP3	receptor accessory protein 3	Multiple_Complex
	TC2200006447.hg.1	5.67	6.89	-2.32	0.0031	0.1692			NonCoding																						TC0700010314.hg.1	8.59	10	-2.66	6.41e-05	0.0076			NonCoding		TCUn_GL000219v100006432.hg.1	7.59	9.63	-4.12	0.0198	0.4195	AL592183.2		Precursor_microRNA
	TC1600010421.hg.1	10	8.55	2.74	0.0031	0.1694	MT1G	metallothionein 1G	Coding																						TC0900007681.hg.1	5.85	7.39	-2.91	6.53e-05	0.0077	vytarbu	Transcript Identified by AceView	Unassigned		TC0700012837.hg.1	7.35	8.37	-2.02	0.0198	0.4199	RP5-894A10.6	novel transcript	NonCoding
	TC0700010942.hg.1	8.47	7.24	2.34	0.0031	0.1694	SNORA9; SNHG15	small nucleolar RNA, H/ACA box 9; small nucleolar RNA host gene 15	Multiple_Complex																						TC0100011274.hg.1	5.12	7.12	-4	6.54e-05	0.0077	barrabu	Transcript Identified by AceView	Unassigned		TC0300013954.hg.1	7.43	6.33	2.13	0.0199	0.4201	ZNF385D	zinc finger protein 385D	Multiple_Complex
	TC0200013581.hg.1	6.48	7.52	-2.05	0.0031	0.1701	RNU7-96P	RNA, U7 small nuclear 96 pseudogene [Source:HGNC Symbol;Acc:HGNC:45630]	Small_RNA																						TC0700011144.hg.1	6.31	8.06	-3.36	6.55e-05	0.0077	swablorby	Transcript Identified by AceView	Coding		TC1100008174.hg.1	9.23	8.22	2.01	0.0199	0.4201	ALDH3B1	aldehyde dehydrogenase 3 family, member B1	Multiple_Complex
	TC0300011498.hg.1	5.61	7.48	-3.67	0.0031	0.1706	borobu	Transcript Identified by AceView	Unassigned																						TC1800008235.hg.1	5.63	6.73	-2.14	6.55e-05	0.0077	ABHD3	Transcript Identified by AceView, Entrez Gene ID(s) 171586	Unassigned		TC1100011888.hg.1	14.24	12.88	2.57	0.02	0.4208	CTSC	cathepsin C	Multiple_Complex
	TC1300007835.hg.1	6.18	8.06	-3.69	0.0031	0.1707	rersharbu	Transcript Identified by AceView	Unassigned																						TC0300011514.hg.1	4.62	6.19	-2.97	6.68e-05	0.0078	teyrarbu	Transcript Identified by AceView	Unassigned		TC2200006440.hg.1	10.54	12.49	-3.86	0.02	0.4208			NonCoding
	TC0100014939.hg.1	7.15	8.53	-2.6	0.0031	0.1707	klerneybu	Transcript Identified by AceView	Coding																						TC1600007200.hg.1	10.49	12.51	-4.07	6.69e-05	0.0078	slablee	Transcript Identified by AceView	Unassigned		TC1500007034.hg.1	14.93	13.83	2.14	0.0201	0.4209	SNAP23	synaptosome associated protein 23kDa	Multiple_Complex
	TC1500008361.hg.1	3.83	5.51	-3.2	0.0031	0.1707	gachybu	Transcript Identified by AceView	Coding																						TC0500010421.hg.1	7.38	8.73	-2.56	6.69e-05	0.0078	storflar	Transcript Identified by AceView	Unassigned		TC0500012519.hg.1	13.94	12.06	3.7	0.0201	0.421	SPARC	secreted protein, acidic, cysteine-rich (osteonectin)	Multiple_Complex
	TC2100008041.hg.1	10.35	11.8	-2.73	0.0031	0.1708	dysy	Transcript Identified by AceView	Unassigned																						TC0500008397.hg.1	3.84	4.91	-2.11	6.69e-05	0.0078	jawswarbu	Transcript Identified by AceView	Unassigned		TC0200007835.hg.1	18.85	17.83	2.02	0.0202	0.4222	ACTR2	ARP2 actin-related protein 2 homolog (yeast)	Multiple_Complex
	TC1300007829.hg.1	7.24	8.25	-2.02	0.0031	0.1711			NonCoding																						TC1500007665.hg.1	6.77	8.07	-2.47	6.7e-05	0.0078	gawplu	Transcript Identified by AceView	Unassigned		TC1300008946.hg.1	5.81	7.08	-2.42	0.0202	0.4222	gychy	Transcript Identified by AceView	Unassigned
	TC0500012787.hg.1	7.27	8.39	-2.17	0.0032	0.1715	honame	Transcript Identified by AceView	Unassigned																						TSUnmapped00000691.hg.1	5.99	8.36	-5.16	6.73e-05	0.0078	IGKV1-9	immunoglobulin kappa variable 1-9 [Source:HGNC Symbol;Acc:HGNC:5744]	Coding		TC0400009378.hg.1	8.78	9.93	-2.22	0.0203	0.4227			NonCoding
	TC0200007420.hg.1	6.04	7.06	-2.02	0.0032	0.1725			NonCoding																						TC0X00008447.hg.1	7.86	9.2	-2.53	6.73e-05	0.0078			NonCoding		TC1700010703.hg.1	6.71	5.71	2.01	0.0203	0.4231	NKIRAS2	Memczak2013 ANTISENSE, coding, INTERNAL, UTR3 best transcript NM_001001349	NonCoding
	TC1200008011.hg.1	6.52	7.75	-2.33	0.0033	0.1729	plerkyby	Transcript Identified by AceView	Coding																						TC0100008643.hg.1	7.13	8.67	-2.9	6.75e-05	0.0078	skernubu	Transcript Identified by AceView	Unassigned		TC2200006435.hg.1	6.57	7.58	-2.01	0.0203	0.4232			NonCoding
	TC2100006623.hg.1	5.39	7.22	-3.57	0.0033	0.1733			NonCoding																						TC2200008869.hg.1	6.79	8.4	-3.04	6.75e-05	0.0078	marvee	Transcript Identified by AceView	Coding		TCUn_GL000224v100006436.hg.1	6.55	8.05	-2.81	0.0204	0.4232	AL591856.6		Precursor_microRNA
	TC0200009960.hg.1	4.26	5.26	-2	0.0033	0.1733	padar	Transcript Identified by AceView	Unassigned																						TC1500009416.hg.1	9.95	11.1	-2.22	6.77e-05	0.0078	snarzeebu	Transcript Identified by AceView	Coding		TCUn_KI270741v100006433.hg.1	6.55	8.05	-2.81	0.0204	0.4232	AUXG01000516.2		Precursor_microRNA
	TC1200012052.hg.1	6.04	7.05	-2.01	0.0033	0.1733	neygoyby	Transcript Identified by AceView	Unassigned																						TC0600008462.hg.1	2.94	4.39	-2.73	6.77e-05	0.0078	COL19A1	collagen, type XIX, alpha 1	Multiple_Complex		TC1_KI270707v1_random00006433.hg.1	9.63	11.2	-2.98	0.0204	0.4233	FP325342.1		Precursor_microRNA
	TC0800011818.hg.1	6.32	7.68	-2.58	0.0033	0.1738	zawshor	Transcript Identified by AceView	Unassigned																						TC0500007454.hg.1	7.15	9.1	-3.85	6.85e-05	0.0079	snerplyby	Transcript Identified by AceView	NonCoding		TC0600013123.hg.1	8.54	7.53	2.01	0.0204	0.4233	RP11-325O24.1		Multiple_Complex
	TC0400007448.hg.1	5.15	6.67	-2.87	0.0033	0.1742	vawswaby	Transcript Identified by AceView	Unassigned																						TC0500012817.hg.1	5.88	7.05	-2.24	6.88e-05	0.0079	sperskeeby	Transcript Identified by AceView	Coding		TC0X00009184.hg.1	7	5.97	2.04	0.0205	0.4233	BEND2	BEN domain containing 2	Multiple_Complex
	TC1700007127.hg.1	12.34	11.03	2.47	0.0033	0.1742	LGALS9C; LGALS9B	lectin, galactoside-binding, soluble, 9C; lectin, galactoside-binding, soluble, 9B	Multiple_Complex																						TC0500011050.hg.1	6.41	7.54	-2.2	6.88e-05	0.0079	ploystarby	Transcript Identified by AceView	Coding		TSUnmapped00000538.hg.1	7.64	8.85	-2.32	0.0206	0.4238	DGKD	diacylglycerol kinase, delta 130kDa	NonCoding
	TC1000010522.hg.1	6.41	7.55	-2.2	0.0033	0.1748	misiro	Transcript Identified by AceView	Coding																						TC0900006781.hg.1	10.86	12.27	-2.66	6.89e-05	0.0079	AL163193.1		Precursor_microRNA		TCUn_GL000224v100006434.hg.1	12.89	14.69	-3.49	0.0208	0.4254	AL591856.4		Precursor_microRNA
	TC1600006946.hg.1	5.24	6.36	-2.16	0.0033	0.1748	wupa	Transcript Identified by AceView	Coding																						TC1000007494.hg.1	7.06	8.48	-2.67	6.92e-05	0.0079	flarsmar	Transcript Identified by AceView	Coding		TC0300007580.hg.1	6.4	7.68	-2.43	0.0208	0.4254	roykobo	Transcript Identified by AceView	Unassigned
	TC1100012045.hg.1	7.04	8.24	-2.29	0.0033	0.1748	nerure	Transcript Identified by AceView	Coding																						TC0300011062.hg.1	7.15	8.89	-3.35	6.94e-05	0.0079	kuforbo	Transcript Identified by AceView	Unassigned		TC1700010830.hg.1	12.89	10.29	6.05	0.0208	0.4256	ITGA2B	integrin alpha 2b	Multiple_Complex
	TC0300012063.hg.1	4.48	5.51	-2.04	0.0034	0.1751	deeskerby	Transcript Identified by AceView	Coding																						TC1300008224.hg.1	10.42	11.51	-2.14	6.95e-05	0.0079			NonCoding		TC1700008571.hg.1	6.37	7.69	-2.5	0.0208	0.4257	reewey	Transcript Identified by AceView	Unassigned
	TC2100007074.hg.1	4.56	5.81	-2.39	0.0034	0.1757	nawkloy	Transcript Identified by AceView	Coding																						TC1600009298.hg.1	8.73	10.11	-2.6	6.96e-05	0.0079			NonCoding		TC2000007710.hg.1	4.18	5.19	-2.03	0.0211	0.427	korsybu	Transcript Identified by AceView	Coding
	TC1600007746.hg.1	8.06	9.07	-2.02	0.0034	0.1759	bawworbu	Transcript Identified by AceView	Coding																						TC0100007479.hg.1	5.24	6.58	-2.53	6.97e-05	0.0079	vorybu	Transcript Identified by AceView	Unassigned		TC1800008660.hg.1	10.9	12.07	-2.24	0.0212	0.4282	doysaw	Transcript Identified by AceView	Coding
	TC2000006665.hg.1	3.62	4.84	-2.33	0.0034	0.1764	soysobu	Transcript Identified by AceView	Unassigned																						TC0100008272.hg.1	8.16	9.61	-2.74	6.99e-05	0.0079	snoboy	Transcript Identified by AceView	Unassigned		TC0600009466.hg.1	12.35	13.4	-2.07	0.0212	0.4282			NonCoding
	TC0900006500.hg.1	6.65	7.96	-2.47	0.0034	0.1764			NonCoding																						TC0800010260.hg.1	7.49	9.26	-3.42	7.02e-05	0.0079	klerwerby	Transcript Identified by AceView	Unassigned		TC0900011577.hg.1	9.03	7.81	2.32	0.0212	0.4282	SNORA65	small nucleolar RNA, H/ACA box 65	Small_RNA
	TC1100007288.hg.1	3.91	5.04	-2.19	0.0035	0.177	sweechee	Transcript Identified by AceView	Coding																						TC1400009270.hg.1	10.46	11.54	-2.11	7.09e-05	0.008			NonCoding		TC0200008856.hg.1	6.34	7.37	-2.04	0.0213	0.4285	bloymorbo	Transcript Identified by AceView	Unassigned
	TC0100009654.hg.1	9.4	10.61	-2.32	0.0035	0.1775	glozerbo	Transcript Identified by AceView	Coding																						TC1100007277.hg.1	7.84	9.06	-2.33	7.1e-05	0.008	RP1-68D18.2	novel transcript	NonCoding		TC0200008919.hg.1	6.34	7.37	-2.04	0.0213	0.4285	bonybo	Transcript Identified by AceView	Unassigned
	TC0200013663.hg.1	5.19	6.25	-2.08	0.0035	0.179	lerklar	Transcript Identified by AceView	Coding																						TC0500006444.hg.1	5.31	6.44	-2.2	7.13e-05	0.008	AC021087.1		Precursor_microRNA		TC0200010425.hg.1	5.63	6.79	-2.24	0.0213	0.4289			NonCoding
	TC0200008003.hg.1	4.08	5.59	-2.85	0.0035	0.1791	klorporbo	Transcript Identified by AceView	Unassigned																						TC0500011941.hg.1	5.95	7.45	-2.83	7.14e-05	0.008	wysleeby	Transcript Identified by AceView	Coding		TC1200012644.hg.1	16.74	15.73	2.01	0.0214	0.4289	PA2G4	proliferation-associated 2G4	Multiple_Complex
	TC1000006758.hg.1	8.09	9.42	-2.51	0.0035	0.1793			NonCoding																						TC0400010284.hg.1	7.23	8.83	-3.04	7.2e-05	0.0081	jorko	Transcript Identified by AceView	Coding		TC1600011060.hg.1	17.52	16.11	2.66	0.0214	0.4289	COTL1	coactosin-like F-actin binding protein 1	Multiple_Complex
	TC1000010103.hg.1	6.9	8.1	-2.29	0.0036	0.1794	leemorby	Transcript Identified by AceView	Unassigned																						TC0200010967.hg.1	6.28	7.57	-2.45	7.23e-05	0.0081	kloswuby	Transcript Identified by AceView	Coding		TC0600012316.hg.1	14.35	13.3	2.08	0.0214	0.4289	TMEM30A	transmembrane protein 30A	Multiple_Complex
	TC0500011066.hg.1	7.28	8.56	-2.42	0.0036	0.1796			NonCoding																						TSUnmapped00000816.hg.1	8.18	11.53	-10.17	7.25e-05	0.0081	IGKV1-33	immunoglobulin kappa variable 1-33 [Source:HGNC Symbol;Acc:HGNC:5737]	Coding		TC1200012049.hg.1	5.82	6.94	-2.17	0.0214	0.4289	humiri	Transcript Identified by AceView	Coding
	TC0200011665.hg.1	9.78	8.29	2.81	0.0036	0.1796			NonCoding																						TC0200014118.hg.1	8.81	10.29	-2.79	7.35e-05	0.0082			NonCoding		TC1000010567.hg.1	8.75	9.75	-2	0.0214	0.4289	charsho	Transcript Identified by AceView	Unassigned
	TC0800008723.hg.1	6.25	7.71	-2.76	0.0036	0.1796	sneyskerbu	Transcript Identified by AceView	Coding																						TC0100011574.hg.1	4.65	5.71	-2.08	7.37e-05	0.0082	yurero	Transcript Identified by AceView	Coding		TC0800010308.hg.1	4.55	5.66	-2.16	0.0215	0.4291			NonCoding
	TC1500007793.hg.1	7.38	8.47	-2.13	0.0036	0.1799	hosoru	Transcript Identified by AceView	Coding																						TC0600009755.hg.1	7.67	8.99	-2.48	7.38e-05	0.0082	skyvoby	Transcript Identified by AceView	Coding		TC1200006721.hg.1	9.6	8.29	2.48	0.0215	0.4291	CLEC4D	C-type lectin domain family 4, member D	Coding
	TC0100016693.hg.1	5.05	6.26	-2.31	0.0036	0.1801	RP4-635A23.6	TEC	NonCoding																						TC0900010609.hg.1	5.52	7.28	-3.4	7.4e-05	0.0082	skeysher	Transcript Identified by AceView	Unassigned		TC0500008811.hg.1	9.23	10.51	-2.43	0.0215	0.4291	sporspybu	Transcript Identified by AceView	Unassigned
	TC1700008691.hg.1	6.82	8.28	-2.74	0.0036	0.1806	kloysma	Transcript Identified by AceView	Coding																						TC1500007661.hg.1	7.86	9.49	-3.09	7.41e-05	0.0082	slarzo	Transcript Identified by AceView	Unassigned		TC0Y00007318.hg.1	8.94	7.72	2.33	0.0215	0.4291	DDX11L16	Homo sapiens DEAD/H (Asp-Glu-Ala-Asp/His) box helicase 11 like 16 (DDX11L16), non-coding RNA.; DEAD/H (Asp-Glu-Ala-Asp/His) box helicase 11 like 16 [Source:HGNC Symbol;Acc:HGNC:37115]	Multiple_Complex
	TC1600011399.hg.1	12.56	11.13	2.7	0.0037	0.1815	MT1X	metallothionein 1X	Multiple_Complex																						TC0400008252.hg.1	5.94	7.02	-2.11	7.45e-05	0.0082	spustawbu	Transcript Identified by AceView	Coding		TC0200007815.hg.1	12.24	13.29	-2.07	0.0216	0.4292	AC007365.2		Precursor_microRNA
	TC0600007889.hg.1	6.24	7.28	-2.06	0.0037	0.1815	flarjaw	Transcript Identified by AceView	Unassigned																						TC0200015818.hg.1	6.67	7.69	-2.02	7.48e-05	0.0082	AC079834.2		Precursor_microRNA		TC1800009243.hg.1	8.26	6.87	2.61	0.0218	0.4298	SERPINB10	serpin peptidase inhibitor, clade B (ovalbumin), member 10	Multiple_Complex
	TC0100009847.hg.1	3.4	4.42	-2.03	0.0037	0.1816	chokobo	Transcript Identified by AceView	Coding																						TC1500008313.hg.1	4.54	5.59	-2.07	7.5e-05	0.0082	kleykarby	Transcript Identified by AceView	Coding		TC0X00011342.hg.1	9.29	10.33	-2.07	0.0219	0.4298	LOC389906; RP11-706O15.1	zinc finger protein 839 pseudogene; Salzman2013 ALT_DONOR, INTERNAL, intronic, ncRNA, OVEXON best transcript NR_034031; Salzman2013 ALT_DONOR, intronic, ncRNA, OVEXON best transcript NR_034031; Salzman2013 ANNOTATED, INTERNAL, ncRNA, OVEXON best transcript NR_034031; Salzman2013 ANNOTATED, ncRNA, OVEXON best transcript NR_034031; Transcript Identified by AceView, Entrez Gene ID(s) 389906, RefSeq …	Multiple_Complex
	TC0100017139.hg.1	8.26	9.75	-2.79	0.0037	0.1816	verlorbo	Transcript Identified by AceView	Coding																						TC1300007829.hg.1	7.02	8.25	-2.36	7.52e-05	0.0082			NonCoding		TC1400010523.hg.1	5.1	6.13	-2.04	0.022	0.4304	IGHV3-66; IGHV3-49	immunoglobulin heavy variable 3-66; immunoglobulin heavy variable 3-49	Coding
	TC0500011013.hg.1	7.39	8.43	-2.05	0.0037	0.1816	vostarby	Transcript Identified by AceView	Coding																						TC0600010394.hg.1	7.14	8.32	-2.27	7.53e-05	0.0082			NonCoding		TC0200013380.hg.1	16.4	17.64	-2.37	0.022	0.4307	IGK; IGKV1-6; IGKV1-5; IGKV3-11; IGKV1-8; IGKV2-10; IGKV1-9; IGKV2-23; IGKV3-20; IGKV1-12; IGKV1-16; IGKV1-17; IGKV2-28; IGKV3-15; IGKV2-24; IGKV1-39; IGKV1-33; IGKC; IGKV2-30	immunoglobulin kappa locus; immunoglobulin kappa variable 1-6; immunoglobulin kappa variable 1-5; immunoglobulin kappa variable 3-11; immunoglobulin kappa variable 1-8; immunoglobulin kappa variable 2-10 (pseudogene); immunoglobulin kappa variable 1-9; immunoglobulin kappa variable 2-23 (pseudogene); immunoglobulin kappa variable 3-20; immunoglobulin kappa variable 1-12; immunoglobulin kappa vari…	Multiple_Complex
	TC0500010463.hg.1	7.1	8.21	-2.16	0.0037	0.1817	glorplarby	Transcript Identified by AceView	Unassigned																						TC0X00007399.hg.1	6.36	7.52	-2.23	7.54e-05	0.0082			NonCoding		TC1000008800.hg.1	10.09	9.08	2.02	0.022	0.4307	GSTO1	glutathione S-transferase omega 1	Multiple_Complex
	TC1400006640.hg.1	9.21	10.64	-2.7	0.0037	0.1818	TRAJ16	T cell receptor alpha joining 16	Coding																						TC1700007659.hg.1	5.23	6.54	-2.47	7.63e-05	0.0083	RP11-333J10.2	novel transcript, sense intronic AATF	NonCoding		TC0100008643.hg.1	7.13	8.6	-2.77	0.022	0.4307	skernubu	Transcript Identified by AceView	Unassigned
	TC0800008724.hg.1	4.61	6.25	-3.13	0.0038	0.182			NonCoding																						TC1700009508.hg.1	5.01	6.08	-2.1	7.64e-05	0.0083	jeygler	Transcript Identified by AceView	Coding		TC0800010428.hg.1	9.36	10.58	-2.33	0.0221	0.4308	swoychoyby	Transcript Identified by AceView	Coding
	TC0100014894.hg.1	9.58	10.61	-2.03	0.0038	0.1822			NonCoding																						TC1200008689.hg.1	5.94	8.05	-4.31	7.68e-05	0.0083	glyjawby	Transcript Identified by AceView	Unassigned		TC0700008539.hg.1	6.41	7.67	-2.41	0.0222	0.4313			NonCoding
	TC0200009545.hg.1	5.14	6.54	-2.64	0.0038	0.1823			NonCoding																						TC2000008160.hg.1	6.16	7.49	-2.52	7.69e-05	0.0083			NonCoding		TC0100017823.hg.1	11.6	13.05	-2.72	0.0223	0.4313			NonCoding
	TC0600006859.hg.1	6.47	7.56	-2.12	0.0038	0.1823	vakloyby	Transcript Identified by AceView	Unassigned																						TC1200007311.hg.1	6.21	7.54	-2.52	7.71e-05	0.0084			NonCoding		TCUn_GL000219v100006433.hg.1	13.4	15.07	-3.19	0.0224	0.4324	AL592183.6		Precursor_microRNA
	TC1600007742.hg.1	4.14	5.16	-2.03	0.0038	0.1832			NonCoding																						TC0200014946.hg.1	10.02	11.44	-2.68	7.77e-05	0.0084			NonCoding		TC1000006770.hg.1	9.21	10.33	-2.17	0.0224	0.4326	sheykloybu	Transcript Identified by AceView	Coding
	TC1600007964.hg.1	12.65	11.07	2.98	0.0038	0.1832	MT1B; MT1CP	metallothionein 1B; metallothionein 1C, pseudogene	Multiple_Complex																						TC0400008033.hg.1	3.77	4.85	-2.11	7.78e-05	0.0084	sagee	Transcript Identified by AceView	Unassigned		TC0300012212.hg.1	8.57	7.35	2.33	0.0224	0.4326	MYLK	myosin light chain kinase	Multiple_Complex
	TC0500007701.hg.1	5.44	6.51	-2.1	0.0039	0.1839	jawvubo	Transcript Identified by AceView	Coding																						TC0700010616.hg.1	4.43	5.57	-2.2	7.82e-05	0.0084	MIR550A3	microRNA 550a-3	Precursor_microRNA		TC1_KI270708v1_random00006438.hg.1	12.23	13.76	-2.9	0.0224	0.433	AL137861.9		Precursor_microRNA
	TC0800011545.hg.1	5.58	6.64	-2.09	0.0039	0.1844			NonCoding																						TC0900010088.hg.1	6.19	7.94	-3.36	7.83e-05	0.0084	dawterbo; ferterbo	Transcript Identified by AceView	Unassigned		TC0300013567.hg.1	11.15	9.57	2.99	0.0226	0.4333			NonCoding
	TC0300006842.hg.1	7.1	8.12	-2.04	0.0039	0.1844	jorfabo	Transcript Identified by AceView	Unassigned																						TC1400008670.hg.1	9.83	10.9	-2.11	7.94e-05	0.0085	AC243945.1	Uncharacterized protein [Source:UniProtKB/TrEMBL;Acc:A0A096LPJ6]	Coding		TC1700011430.hg.1	8.29	9.38	-2.14	0.0227	0.4342	CD79B	CD79b molecule, immunoglobulin-associated beta	Multiple_Complex
	TC1200012758.hg.1	5.73	6.75	-2.03	0.0039	0.1845	TAS2R14	taste receptor, type 2, member 14	Coding																						TC2000008296.hg.1	8.43	9.47	-2.05	7.97e-05	0.0085	gersobu	Transcript Identified by AceView	Coding		TC0100013537.hg.1	7.16	8.35	-2.29	0.0228	0.4345	fadu	Transcript Identified by AceView	Unassigned
	TC0800011541.hg.1	6.75	8.36	-3.04	0.004	0.1859	klarverby	Transcript Identified by AceView	Unassigned																						TC1000006804.hg.1	6.13	8.31	-4.52	7.98e-05	0.0085	gogy	Transcript Identified by AceView	Unassigned		TC0X00009069.hg.1	8.55	7.2	2.57	0.0228	0.4347	ARHGAP6	Rho GTPase activating protein 6	Multiple_Complex
	TC1000008071.hg.1	5.15	6.56	-2.66	0.004	0.1872	hirimu	Transcript Identified by AceView	Coding																						TC0700008099.hg.1	7.44	8.83	-2.61	8.13e-05	0.0087	spoyskuby	Transcript Identified by AceView	Unassigned		TC0400010961.hg.1	14.29	15.45	-2.23	0.0229	0.4354	JCHAIN	joining chain of multimeric IgA and IgM	Multiple_Complex
	TC1600009919.hg.1	6.71	7.99	-2.42	0.004	0.1873			NonCoding																						TC0100014177.hg.1	6.92	7.94	-2.02	8.15e-05	0.0087			NonCoding		TC0700009587.hg.1	7.25	8.28	-2.05	0.023	0.4356	flyshuby	Transcript Identified by AceView	Coding
	TC0200011026.hg.1	4.38	6.12	-3.35	0.0041	0.1879	speygoybo	Transcript Identified by AceView	Unassigned																						TC1300008689.hg.1	6.43	7.93	-2.82	8.23e-05	0.0087	nameri	Transcript Identified by AceView	Unassigned		TC0400011088.hg.1	7.12	8.14	-2.02	0.0234	0.4392			NonCoding
	TC1400006626.hg.1	5.94	7.33	-2.61	0.0041	0.1879	TRAJ50	T cell receptor alpha joining 50	Coding																						TC0200009437.hg.1	5.05	6.52	-2.76	8.26e-05	0.0088	kerklee	Transcript Identified by AceView	Unassigned		TC0Y00006632.hg.1	11.11	3.52	192.84	0.0237	0.4401	DDX3Y	DEAD (Asp-Glu-Ala-Asp) box helicase 3, Y-linked	Multiple_Complex
	TC2000007171.hg.1	4.78	5.87	-2.12	0.0041	0.1881	shorlaw	Transcript Identified by AceView	Coding																						TC1000007819.hg.1	10.36	11.89	-2.88	8.3e-05	0.0088	AC022538.1		Precursor_microRNA		TC0700009339.hg.1	8.52	9.54	-2.03	0.0237	0.4401	beebley	Transcript Identified by AceView	Coding
	TC0200007613.hg.1	7.22	8.26	-2.06	0.0041	0.1885	smerkabu	Transcript Identified by AceView	Unassigned																						TC2000007381.hg.1	7.67	9.25	-3	8.3e-05	0.0088			NonCoding		TC14_GL000194v1_random00006433.hg.1	10.41	12.13	-3.29	0.024	0.4412	AC145212.3		Precursor_microRNA
	TC0200008743.hg.1	5.86	6.92	-2.08	0.0041	0.1885	kuwaro	Transcript Identified by AceView	Unassigned																						TC0500006924.hg.1	6.45	7.57	-2.17	8.35e-05	0.0088	RP11-823P9.4	TEC	NonCoding		TC1200008708.hg.1	5.41	6.54	-2.2	0.0241	0.4416	flublorbu	Transcript Identified by AceView	Unassigned
	TC0200009547.hg.1	5.48	6.8	-2.49	0.0041	0.1886	stoglor	Transcript Identified by AceView	Unassigned																						TC0500007633.hg.1	8.24	9.72	-2.79	8.39e-05	0.0088	lozorby	Transcript Identified by AceView	Coding		TC1500008247.hg.1	9.1	10.5	-2.65	0.0244	0.4437	noswy	Transcript Identified by AceView	Coding
	TC0600007566.hg.1	3.37	4.48	-2.16	0.0042	0.1889			NonCoding																						TC0500012343.hg.1	7.37	9.07	-3.25	8.4e-05	0.0088	RP11-278J6.5	TEC	Unassigned		TC0900006781.hg.1	10.86	11.98	-2.18	0.0246	0.4449	AL163193.1		Precursor_microRNA
	TC1000006804.hg.1	6.69	8.31	-3.07	0.0042	0.1893	gogy	Transcript Identified by AceView	Unassigned																						TC1600007135.hg.1	4.14	5.3	-2.24	8.46e-05	0.0089	plyblaw	Transcript Identified by AceView	Unassigned		TC2000009196.hg.1	13.81	12.68	2.19	0.0247	0.445	SERINC3	serine incorporator 3	Multiple_Complex
	TC0900011227.hg.1	5.92	7.03	-2.16	0.0042	0.1893	klarpleebu	Transcript Identified by AceView	Coding																						TC0200014947.hg.1	10.07	11.62	-2.92	8.46e-05	0.0089			NonCoding		TC0200007474.hg.1	6.26	7.53	-2.42	0.0247	0.445	RP11-536C12.1	TEC	NonCoding
	TC0200013569.hg.1	7.02	8.19	-2.25	0.0042	0.1905	skoyjabu	Transcript Identified by AceView	Unassigned																						TC0200007665.hg.1	4.88	6.51	-3.09	8.47e-05	0.0089	jordubu	Transcript Identified by AceView	Coding		TC1_KI270708v1_random00006432.hg.1	8.28	10.03	-3.38	0.0247	0.445	AL137861.5		Precursor_microRNA
	TC1000010177.hg.1	4.88	6.12	-2.36	0.0042	0.1905			NonCoding																						TC1500008668.hg.1	5.51	8.55	-8.23	8.48e-05	0.0089	LOC642131; RP11-294C11.2	putative V-set and immunoglobulin domain-containing-like protein IGHV4OR15-8; Uncharacterized protein [Source:UniProtKB/TrEMBL;Acc:A0A087WW49]	Coding		TC0100016307.hg.1	8.86	10.11	-2.38	0.0248	0.4454	rasomo	Transcript Identified by AceView	Unassigned
	TC1200007462.hg.1	6.56	7.58	-2.04	0.0043	0.1905	beyner	Transcript Identified by AceView	Coding																						TC0700012821.hg.1	8.54	10.28	-3.34	8.53e-05	0.0089	skuku	Transcript Identified by AceView	Unassigned		TC0200007133.hg.1	11.67	12.97	-2.47	0.0249	0.4459	dawfa	Transcript Identified by AceView	Unassigned
	TC0200011021.hg.1	5.62	6.67	-2.07	0.0043	0.1905	smoygoybo	Transcript Identified by AceView	Coding																						TC2000007834.hg.1	10.06	11.26	-2.29	8.55e-05	0.0089	AL133232.1		Precursor_microRNA		TC0X00007813.hg.1	7.52	4.32	9.15	0.0251	0.4464	RP13-348B13.2	novel transcript	NonCoding
	TC0900010105.hg.1	5.01	6.08	-2.11	0.0043	0.1905	FP325318.1		Precursor_microRNA																						TC0100009385.hg.1	5.51	6.56	-2.08	8.56e-05	0.0089	RP5-1074L1.4	novel transcript, antisense to SLC16A4	NonCoding		TC0700008748.hg.1	9.14	10.27	-2.2	0.0252	0.447	tawkaw	Transcript Identified by AceView	Unassigned
	TC0900010227.hg.1	5.01	6.08	-2.11	0.0043	0.1905	FO203515.1		Precursor_microRNA																						TSUnmapped00000764.hg.1	6.39	9.3	-7.47	8.57e-05	0.0089	IGKV3-11	immunoglobulin kappa variable 3-11 [Source:HGNC Symbol;Acc:HGNC:5815]	Coding		TC1000010977.hg.1	8.68	9.86	-2.27	0.0252	0.447	ririmu	Transcript Identified by AceView	Coding
	TC0900010259.hg.1	5.01	6.08	-2.11	0.0043	0.1905	AL359955.1		Precursor_microRNA																						TC1300006818.hg.1	7.03	8.6	-2.97	8.57e-05	0.0089	AL161898.1		Precursor_microRNA		TC0200007155.hg.1	9.59	8.09	2.84	0.0253	0.447	EHD3	EH domain containing 3	Coding
	TC0700013294.hg.1	7.38	8.87	-2.8	0.0043	0.1909	leysleebu	Transcript Identified by AceView	Coding																						TC0100013119.hg.1	8.28	9.41	-2.2	8.68e-05	0.009	MIR1290	microRNA 1290	Precursor_microRNA		TC0X00009219.hg.1	6.08	7.36	-2.43	0.0253	0.447			NonCoding
	TC0700013086.hg.1	6.38	7.61	-2.35	0.0043	0.1912	skaklorby	Transcript Identified by AceView	Coding																						TC0400008377.hg.1	4.39	5.53	-2.19	8.69e-05	0.009	MIR576	microRNA 576	Precursor_microRNA		TC0100009931.hg.1	5.01	6.03	-2.03	0.0254	0.4471	gapybu	Transcript Identified by AceView	Coding
	TC0300010316.hg.1	7.77	8.88	-2.16	0.0044	0.1926	fleeveebo	Transcript Identified by AceView	Unassigned																						TC0300011886.hg.1	11.23	12.43	-2.29	8.72e-05	0.009			NonCoding		TC1700011053.hg.1	13.3	14.31	-2.01	0.0254	0.4472	AC006487.1		Precursor_microRNA
	TC0300011260.hg.1	4.74	5.79	-2.08	0.0044	0.1926	swoymoybo	Transcript Identified by AceView	Coding																						TC0500008393.hg.1	4.51	5.64	-2.18	8.76e-05	0.009	spoyja	Transcript Identified by AceView	Unassigned		TC0500008156.hg.1	12.55	10.35	4.59	0.0257	0.4484	ERAP2	endoplasmic reticulum aminopeptidase 2	Multiple_Complex
	TC0500008949.hg.1	7.01	8.85	-3.59	0.0044	0.1929	skaskoyby	Transcript Identified by AceView	Unassigned																						TSUnmapped00000950.hg.1	6.95	8.06	-2.16	8.77e-05	0.009			NonCoding		TC0700007999.hg.1	9.47	10.6	-2.2	0.0257	0.4484	MIR590	microRNA 590	Precursor_microRNA
	TC1400007433.hg.1	4.82	5.86	-2.06	0.0044	0.1929	ferpyby	Transcript Identified by AceView	Coding																						TC1200008687.hg.1	5.47	7.32	-3.6	8.78e-05	0.009	blerjawby	Transcript Identified by AceView	Unassigned		TC0400007476.hg.1	11.26	12.94	-3.21	0.0258	0.4493	AC118282.1		Precursor_microRNA
	TC0900007311.hg.1	6.46	7.92	-2.74	0.0044	0.1934	BX088702.1		Precursor_microRNA																						TC1600010104.hg.1	9.09	11.44	-5.11	8.79e-05	0.009	IGHV3OR16-11	immunoglobulin heavy variable 3/OR16-11 (pseudogene)	Multiple_Complex		TC0300008740.hg.1	10.41	11.56	-2.22	0.0258	0.4493	zerborbu	Transcript Identified by AceView	Coding
	TC1400008940.hg.1	19.14	18.04	2.14	0.0044	0.1936	NFKBIA	nuclear factor of kappa light polypeptide gene enhancer in B-cells inhibitor, alpha	Multiple_Complex																						TC1400009311.hg.1	8.97	10.27	-2.46	8.83e-05	0.0091	sawwa	Transcript Identified by AceView	Unassigned		TC0600011233.hg.1	9.68	10.69	-2.01	0.0259	0.4493	HIST1H3I	histone cluster 1, H3i	Coding
	TC0600010127.hg.1	5.44	6.47	-2.04	0.0044	0.194			NonCoding																						TC0100009655.hg.1	8.01	9.13	-2.17	8.84e-05	0.0091	AC241377.1		Precursor_microRNA		TC0400007475.hg.1	5.88	7.27	-2.62	0.026	0.4499	AC118282.2		Precursor_microRNA
	TC0600011324.hg.1	8.44	7.43	2.01	0.0044	0.194	IFITM4P	interferon induced transmembrane protein 4 pseudogene	Multiple_Complex																						TC0600010925.hg.1	4.73	6.15	-2.68	8.85e-05	0.0091			NonCoding		TC1_KI270708v1_random00006435.hg.1	7.26	8.48	-2.34	0.026	0.4501	AL137861.2		Precursor_microRNA
	TC0700013109.hg.1	6.57	7.67	-2.15	0.0045	0.1945	wahira	Transcript Identified by AceView	Coding																						TC1100008195.hg.1	6.57	7.82	-2.37	8.87e-05	0.0091	nofey	Transcript Identified by AceView	Unassigned		TC1_KI270708v1_random00006436.hg.1	7.26	8.48	-2.34	0.026	0.4501	AL137861.8		Precursor_microRNA
	TC1100008482.hg.1	6.33	7.39	-2.08	0.0045	0.1946	bamerby	Transcript Identified by AceView	Coding																						TC0600009466.hg.1	12.35	13.95	-3.05	8.92e-05	0.0091			NonCoding		TC0900009950.hg.1	12.83	11.82	2.01	0.0261	0.4503	TLN1; MIR6852	talin 1; microRNA 6852	Multiple_Complex
	TC1500007664.hg.1	11	12.09	-2.13	0.0045	0.1948	slerzo	Transcript Identified by AceView	Unassigned																						TSUnmapped00000680.hg.1	7.3	10.73	-10.77	8.97e-05	0.0092	IGKV1-33	immunoglobulin kappa variable 1-33 [Source:HGNC Symbol;Acc:HGNC:5737]	Coding		TC1600011502.hg.1	10.22	11.35	-2.19	0.0263	0.4508	LOC100190986	uncharacterized LOC100190986	NonCoding
	TC0300012137.hg.1	5.84	7.02	-2.27	0.0045	0.1949	AC092910.1		Precursor_microRNA																						TC0300006832.hg.1	4.59	5.62	-2.05	8.97e-05	0.0092	spudoybo	Transcript Identified by AceView	Unassigned		TC2000007062.hg.1	9.8	11.25	-2.73	0.0263	0.4508	AC104301.1		Precursor_microRNA
	TC0800011538.hg.1	6.95	7.97	-2.03	0.0045	0.1951	klyverby	Transcript Identified by AceView	Coding																						TC1500007634.hg.1	5.49	7.13	-3.12	8.99e-05	0.0092	snarstee	Transcript Identified by AceView	Unassigned		TC1400010472.hg.1	5.01	6.42	-2.65	0.0265	0.4509	CH17-224D4.2		Coding
	TC1600007897.hg.1	4.88	5.93	-2.08	0.0045	0.1951	chaworbu	Transcript Identified by AceView	Coding																						TC0300009211.hg.1	9.1	11.28	-4.51	9.01e-05	0.0092	speefarbu	Transcript Identified by AceView	Unassigned		TC0X00007082.hg.1	6.44	7.56	-2.18	0.0265	0.451			NonCoding
	TC0X00009219.hg.1	6.19	7.33	-2.2	0.0045	0.1952			NonCoding																						TC2100007074.hg.1	4.59	5.81	-2.33	9.02e-05	0.0092	nawkloy	Transcript Identified by AceView	Coding		TC0500008833.hg.1	6.89	7.93	-2.05	0.0265	0.4511	cherskorby	Transcript Identified by AceView	Coding
	TC0700012614.hg.1	10.34	11.58	-2.36	0.0045	0.1953	noykee	Transcript Identified by AceView	Coding																						TC1900009240.hg.1	6.13	7.74	-3.06	9.02e-05	0.0092	GNG7	guanine nucleotide binding protein (G protein), gamma 7	Coding		TCUn_GL000224v100006432.hg.1	8.5	9.95	-2.74	0.0266	0.4513	AL591856.5		Precursor_microRNA
	TC0400012106.hg.1	4.62	5.62	-2	0.0046	0.1959	slawgy	Transcript Identified by AceView	Unassigned																						TC1300008947.hg.1	5.94	7.23	-2.44	9.1e-05	0.0092	DLEU2	Memczak2013 ALT_ACCEPTOR, ALT_DONOR, INTERNAL, intronic, ncRNA best transcript NR_002612	NonCoding		TC0900010115.hg.1	7.15	8.36	-2.3	0.0268	0.4527			NonCoding
	TC1900008057.hg.1	18.9	17.6	2.46	0.0046	0.1969	ZFP36	ZFP36 ring finger protein	Coding																						TC0100017823.hg.1	11.6	13.45	-3.6	9.11e-05	0.0092			NonCoding		TC1400006632.hg.1	13.31	14.51	-2.29	0.0268	0.4527	TRAJ35	T cell receptor alpha joining 35 (non-functional)	Coding
	TC0700009573.hg.1	14.41	15.43	-2.02	0.0046	0.1971			NonCoding																						TC0500009011.hg.1	6.4	7.79	-2.61	9.17e-05	0.0093	klorflo	Transcript Identified by AceView	Unassigned		TC0600011721.hg.1	5.87	7.08	-2.31	0.0269	0.4527	jeesparby	Transcript Identified by AceView	Coding
	TC1000006761.hg.1	8.04	9.15	-2.15	0.0046	0.1972	slawrerby	Transcript Identified by AceView	Coding																						TC1200009935.hg.1	6.4	7.62	-2.34	9.23e-05	0.0093	TAS2R18		Multiple_Complex		TC2100007538.hg.1	9.01	10.84	-3.54	0.0269	0.4527	CR392039.2		Precursor_microRNA
	TC1100007510.hg.1	8.64	9.96	-2.5	0.0046	0.1974	keeny	Transcript Identified by AceView	Coding																						TC0100013259.hg.1	12.71	14.12	-2.66	9.28e-05	0.0093	AL611946.1		Precursor_microRNA		TC1_KI270708v1_random00006434.hg.1	7.69	8.79	-2.14	0.027	0.4527	AL137861.4		Precursor_microRNA
	TC0200006627.hg.1	17.58	16.43	2.21	0.0047	0.1974	ID2	inhibitor of DNA binding 2, dominant negative helix-loop-helix protein	Multiple_Complex																						TC0200008829.hg.1	9	10.05	-2.08	9.32e-05	0.0094	peeswarby	Transcript Identified by AceView	Coding		TC0200013785.hg.1	9.51	11.46	-3.86	0.0275	0.4551	MIR548AU	microRNA 548au	Precursor_microRNA
	TC0300013698.hg.1	9.34	11.03	-3.22	0.0047	0.1974	rorverbo	Transcript Identified by AceView	Coding																						TC0200008839.hg.1	9	10.05	-2.08	9.32e-05	0.0094	syswarby	Transcript Identified by AceView	Coding		TC0300009598.hg.1	5.96	7.72	-3.39	0.0277	0.4564	komura	Transcript Identified by AceView	Unassigned
	TC0800011589.hg.1	4.66	5.74	-2.11	0.0047	0.1975	snerla	Transcript Identified by AceView	Unassigned																						TC1200011821.hg.1	6.26	7.57	-2.48	9.34e-05	0.0094	hakare	Transcript Identified by AceView	Coding		TC0900009734.hg.1	5.72	4.64	2.12	0.0282	0.4587			NonCoding
	TC1100007827.hg.1	13.2	12.08	2.16	0.0047	0.1975	gleyplo	Transcript Identified by AceView	Unassigned																						TC1500009962.hg.1	4.47	5.6	-2.18	9.38e-05	0.0094	sweyzorbu	Transcript Identified by AceView	Coding		TC0300012816.hg.1	9.15	8.01	2.2	0.0283	0.459	P2RY12	purinergic receptor P2Y, G-protein coupled, 12	Multiple_Complex
	TC1000008933.hg.1	7.08	8.21	-2.19	0.0047	0.1975	ruromu	Transcript Identified by AceView	Unassigned																						TC0500008811.hg.1	9.23	11.08	-3.61	9.41e-05	0.0094	sporspybu	Transcript Identified by AceView	Unassigned		TC0200011127.hg.1	14.92	15.96	-2.05	0.0285	0.4592	SCARNA6	small Cajal body-specific RNA 6	Small_RNA
	TC1100012041.hg.1	6.83	8.11	-2.44	0.0047	0.1985	lawmaw	Transcript Identified by AceView	Coding																						TC1400008364.hg.1	6.37	7.67	-2.47	9.46e-05	0.0094	wersyby	Transcript Identified by AceView	Coding		TSUnmapped00000058.hg.1	14.92	15.96	-2.05	0.0285	0.4592	SCARNA6	small Cajal body-specific RNA 6	Small_RNA
	TC0200012343.hg.1	6.24	7.53	-2.43	0.0047	0.1993	steelo	Transcript Identified by AceView	Unassigned																						TC0300012491.hg.1	4.92	6.11	-2.29	9.5e-05	0.0095	shudabu	Transcript Identified by AceView	Unassigned		TC0900011603.hg.1	12.44	10.62	3.52	0.0285	0.4592	ENG	endoglin	Multiple_Complex
	TC0100012414.hg.1	6.19	7.36	-2.25	0.0048	0.1997	RNU6-1199P	RNA, U6 small nuclear 1199, pseudogene [Source:HGNC Symbol;Acc:HGNC:48162]	Small_RNA																						TC0100009570.hg.1	6.39	7.75	-2.57	9.52e-05	0.0095	RP4-675C20.4	TEC	NonCoding		TC0Y00006738.hg.1	7.61	5.97	3.11	0.0285	0.4592			NonCoding
	TC1800006769.hg.1	5.98	7.23	-2.38	0.0048	0.1997	mihuma	Transcript Identified by AceView	Unassigned																						TC1400010505.hg.1	4.81	5.84	-2.04	9.53e-05	0.0095	IGHV3-37	immunoglobulin heavy variable 3-37 (pseudogene)	Multiple_Complex		TC1400006630.hg.1	9.68	10.69	-2.03	0.0289	0.4601	TRAJ38	T cell receptor alpha joining 38	Coding
	TC0400011933.hg.1	8.42	9.49	-2.1	0.0048	0.2001	shagly	Transcript Identified by AceView	Unassigned																						TC1100012004.hg.1	4.34	5.46	-2.17	9.57e-05	0.0095	RP11-685N10.1	novel transcript	NonCoding		TC0700006567.hg.1	10.24	8.93	2.48	0.0289	0.4604	TTYH3	tweety family member 3	Multiple_Complex
	TC2100007085.hg.1	9.35	10.42	-2.11	0.0048	0.2001	dorbaw	Transcript Identified by AceView	Unassigned																						TC0700011347.hg.1	13.89	15.49	-3.03	9.66e-05	0.0095	AC068533.1		Precursor_microRNA		TC0900006432.hg.1	11.51	10	2.85	0.0291	0.4605	DDX11L5	DEAD/H (Asp-Glu-Ala-Asp/His) box helicase 11 like 5	Multiple_Complex
	TC2100006621.hg.1	7.09	8.4	-2.47	0.0048	0.2003	flatar	Transcript Identified by AceView	Coding																						TC0700008691.hg.1	9.96	11.19	-2.33	9.67e-05	0.0095	MLL5	Transcript Identified by AceView, Entrez Gene ID(s) 55904	Unassigned		TC0M00006451.hg.1	12.32	14.13	-3.5	0.0295	0.4625	MT-TP	mitochondrially encoded tRNA proline [Source:HGNC Symbol;Acc:HGNC:7494]	Multiple_Complex
	TC1600007960.hg.1	8.28	7.2	2.11	0.0048	0.2004	MT1M	metallothionein 1M	Coding																						TC0200008743.hg.1	5.26	6.92	-3.14	9.67e-05	0.0095	kuwaro	Transcript Identified by AceView	Unassigned		TC0100017155.hg.1	8.87	10.41	-2.91	0.0296	0.4632	RPS26P13	ribosomal protein S26 pseudogene 13 [Source:HGNC Symbol;Acc:HGNC:35784]	Multiple_Complex
	TC1700011469.hg.1	8.06	9.34	-2.44	0.0049	0.201	RP11-927P21.12		Pseudogene																						TC0400011185.hg.1	5.16	6.26	-2.15	9.67e-05	0.0095	gobybo	Transcript Identified by AceView	Unassigned		TC1200012597.hg.1	12.17	10.76	2.66	0.0297	0.4639	MGST1	microsomal glutathione S-transferase 1	Multiple_Complex
	TC1300007566.hg.1	5.98	6.99	-2.02	0.005	0.2028	glorstu	Transcript Identified by AceView	Coding																						TC1200008696.hg.1	6.61	7.96	-2.56	9.68e-05	0.0095	rekare	Transcript Identified by AceView	Unassigned		TC0500011332.hg.1	5.66	6.82	-2.24	0.0298	0.4641	blorflo; RP11-343L5.2	Transcript Identified by AceView; novel transcript	NonCoding
	TC0600007897.hg.1	5.63	6.66	-2.04	0.005	0.203	blarspabu; flerjaw; peyseyby	Transcript Identified by AceView	Coding																						TC0200012253.hg.1	5.23	6.5	-2.42	9.71e-05	0.0096	RNU6-577P	RNA, U6 small nuclear 577, pseudogene [Source:HGNC Symbol;Acc:HGNC:47540]	Small_RNA		TC0800012087.hg.1	7.31	6.25	2.09	0.0299	0.4641	LYNX1	Ly6/neurotoxin 1	Multiple_Complex
	TC0300007137.hg.1	10.79	11.95	-2.24	0.005	0.2032	keefawbo	Transcript Identified by AceView	Unassigned																						TC1100008488.hg.1	4.83	6.13	-2.48	9.71e-05	0.0096	sleyglawbu	Transcript Identified by AceView	Unassigned		TC1200008686.hg.1	8.41	9.62	-2.31	0.0299	0.4641	CHST11	Transcript Identified by AceView, Entrez Gene ID(s) 50515	Unassigned
	TC0500011064.hg.1	9.39	10.92	-2.88	0.0051	0.2039			NonCoding																						TC0500007334.hg.1	9.47	10.6	-2.2	9.72e-05	0.0096			NonCoding		TC1700010264.hg.1	6.16	7.19	-2.05	0.03	0.4645			NonCoding
	TC1400006642.hg.1	7.09	8.41	-2.49	0.0051	0.2044	TRAJ13	T cell receptor alpha joining 13	Multiple_Complex																						TC0100012763.hg.1	5.11	6.47	-2.56	9.75e-05	0.0096	gamabo	Transcript Identified by AceView	Unassigned		TC4_GL000008v2_random00006437.hg.1	5.65	6.77	-2.17	0.0302	0.4652	AL583842.4		Precursor_microRNA
	TC1000012029.hg.1	6.11	7.12	-2.02	0.0051	0.205	AL353664.1		Precursor_microRNA																						TC0800010704.hg.1	9.09	10.36	-2.43	9.8e-05	0.0096	wargey	Transcript Identified by AceView	Unassigned		TC0M00006446.hg.1	12.47	13.75	-2.42	0.0302	0.4652	MT-TQ	mitochondrially encoded tRNA glutamine [Source:HGNC Symbol;Acc:HGNC:7495]	Multiple_Complex
	TC0500011584.hg.1	6.38	7.38	-2.01	0.0051	0.2055			NonCoding																						TC0300013740.hg.1	4.74	5.85	-2.16	9.81e-05	0.0096	gerstuby	Transcript Identified by AceView	Coding		TC2200006436.hg.1	11.52	12.93	-2.66	0.0303	0.4652			NonCoding
	TC0900006439.hg.1	6.35	7.37	-2.02	0.0051	0.2055	slarsuby	Transcript Identified by AceView	Unassigned																						TC1300006483.hg.1	6.57	7.98	-2.65	9.82e-05	0.0096			NonCoding		TC0100010140.hg.1	11.89	10.71	2.28	0.0307	0.4667	SYT11	synaptotagmin XI	Coding
	TC1400010163.hg.1	10.09	11.92	-3.57	0.0052	0.2067			NonCoding																						TC0800006964.hg.1	6.75	7.88	-2.19	9.85e-05	0.0096			NonCoding		TC0500006738.hg.1	7.21	8.45	-2.37	0.0309	0.4675	skaflu	Transcript Identified by AceView	Unassigned
	TC2100008245.hg.1	6.41	4.77	3.12	0.0052	0.2067	klorrorbu	Transcript Identified by AceView	Multiple_Complex																						TC0200012312.hg.1	4.81	6.23	-2.66	9.85e-05	0.0096	HSPE1P13	heat shock protein family E (Hsp10) member 1 pseudogene 13 [Source:HGNC Symbol;Acc:HGNC:49332]	Multiple_Complex		TC1000008353.hg.1	11.58	13.5	-3.79	0.0312	0.4694	RP11-57C13.5		Multiple_Complex
	TC0200009412.hg.1	6.23	7.68	-2.72	0.0052	0.207	karnerbo	Transcript Identified by AceView	Unassigned																						TC0600006801.hg.1	4.49	5.7	-2.31	9.94e-05	0.0097			NonCoding		TC0100013053.hg.1	10.07	11.35	-2.43	0.0314	0.4703	starawbo	Transcript Identified by AceView	Unassigned
	TC0600010128.hg.1	6.55	7.59	-2.06	0.0052	0.207	bawfleeby	Transcript Identified by AceView	Unassigned																						TC1900007222.hg.1	4.2	5.51	-2.47	9.96e-05	0.0097	shokaw	Transcript Identified by AceView	Coding		TC0100016449.hg.1	7.16	8.23	-2.1	0.0316	0.471	RC3H1-IT1; RP11-160H22.1	RC3H1 intronic transcript 1 (non-protein coding) [Source:HGNC Symbol;Acc:HGNC:41496]; putative novel transcript; RC3H1 intronic transcript 1 [Source:HGNC Symbol;Acc:HGNC:41496]	NonCoding
	TC0X00007080.hg.1	7.18	8.95	-3.42	0.0053	0.2075	AL138744.1		Precursor_microRNA																						TC0200013630.hg.1	3.54	4.55	-2.02	9.97e-05	0.0097	blojybu	Transcript Identified by AceView	Unassigned		TC1500009753.hg.1	10.7	9.55	2.22	0.0316	0.4712	OAZ2	ornithine decarboxylase antizyme 2	Multiple_Complex
	TC1600009923.hg.1	7.84	8.96	-2.18	0.0053	0.2079			NonCoding																						TC0700009573.hg.1	13.51	15.43	-3.78	9.99e-05	0.0097			NonCoding		TC0X00007058.hg.1	9.29	10.3	-2.02	0.0318	0.4719	LOC643167	Transcript Identified by AceView, Entrez Gene ID(s) 643167	Unassigned
	TC0100009217.hg.1	8.75	9.78	-2.05	0.0053	0.2079	fyzerbo	Transcript Identified by AceView	Coding																						TC0300006882.hg.1	4.6	5.6	-2	9.99e-05	0.0097	RPS20P15	ribosomal protein S20 pseudogene 15 [Source:HGNC Symbol;Acc:HGNC:36340]	Multiple_Complex		TC1500008248.hg.1	5.78	6.89	-2.16	0.0319	0.4721	RNU7-195P	RNA, U7 small nuclear 195 pseudogene [Source:HGNC Symbol;Acc:HGNC:45729]	Small_RNA
	TC14_KI270722v1_random00006433.hg.1	9.15	10.91	-3.38	0.0053	0.2079	AC138774.2		Precursor_microRNA																						TC1300007831.hg.1	7.11	8.75	-3.12	0.0001	0.0098	sherzoy	Transcript Identified by AceView	Coding		TC0600007013.hg.1	9.54	10.77	-2.35	0.0319	0.4722	reyblor	Transcript Identified by AceView	Unassigned
	TC1_KI270708v1_random00006433.hg.1	9.15	10.91	-3.38	0.0053	0.2079	AL137861.1		Precursor_microRNA																						TC2000007764.hg.1	13.05	14.85	-3.47	0.0001	0.0098	AL050316.1		Precursor_microRNA		TC0100014333.hg.1	11.01	12.42	-2.66	0.032	0.4723	RPS26P15	ribosomal protein S26 pseudogene 15 [Source:HGNC Symbol;Acc:HGNC:35680]	Pseudogene
	TC1600006673.hg.1	5.02	6.18	-2.25	0.0053	0.2079			NonCoding																						TC1400008672.hg.1	5.98	7.12	-2.21	0.0001	0.0098	vavo	Transcript Identified by AceView	Coding		TC1400007934.hg.1	5.49	6.55	-2.09	0.0321	0.4726	Y_RNA	Y RNA [Source:RFAM;Acc:RF00019]	NonCoding
	TC0500012344.hg.1	9.6	10.85	-2.38	0.0054	0.2091	stusterby	Transcript Identified by AceView	Coding																						TC2100007088.hg.1	5.21	6.27	-2.09	0.0001	0.0098	suver	Transcript Identified by AceView	Unassigned		TC0600011499.hg.1	11.39	13.67	-4.86	0.0325	0.4744	HLA-DQB1	major histocompatibility complex, class II, DQ beta 1	Multiple_Complex
	TC1000010184.hg.1	6.71	7.73	-2.03	0.0054	0.2101			NonCoding																						TC1700011916.hg.1	8.15	9.98	-3.55	0.0001	0.0098	fleyskee	Transcript Identified by AceView	Unassigned		TC1700008619.hg.1	6.79	7.86	-2.1	0.0325	0.4748			NonCoding
	TC0700012735.hg.1	4.08	5.1	-2.03	0.0054	0.2104	blorkee	Transcript Identified by AceView	Unassigned																						TC0X00010472.hg.1	5.42	6.44	-2.04	0.0001	0.0098	AL772400.1		Precursor_microRNA		TC1600008627.hg.1	10.66	9.25	2.66	0.0328	0.4755	HSBP1	heat shock factor binding protein 1	Multiple_Complex
	TC0600006798.hg.1	4.25	5.35	-2.14	0.0055	0.2105	flawklorby	Transcript Identified by AceView	Unassigned																						TC1900011616.hg.1	5.19	6.24	-2.08	0.0001	0.0098	AC020915.1		Precursor_microRNA		TC0M00006448.hg.1	13.69	15.07	-2.6	0.0328	0.4758	MT-TC; MT-TY	mitochondrially encoded tRNA cysteine [Source:HGNC Symbol;Acc:HGNC:7477]; mitochondrially encoded tRNA tyrosine [Source:HGNC Symbol;Acc:HGNC:7502]	Multiple_Complex
	TC1100011571.hg.1	5.46	7.51	-4.15	0.0055	0.2125	jymoy	Transcript Identified by AceView	Unassigned																						TC0500008480.hg.1	6.96	8.5	-2.91	0.0001	0.0098	slorslawby	Transcript Identified by AceView	NonCoding		TC0700008351.hg.1	9.68	8.35	2.53	0.033	0.4763	GNG11	guanine nucleotide binding protein (G protein), gamma 11	Multiple_Complex
	TC0100018004.hg.1	5.04	6.2	-2.23	0.0056	0.2125			NonCoding																						TC0600009433.hg.1	11.98	13.09	-2.15	0.0001	0.0098	Z97352.1		Multiple_Complex		TC0700006445.hg.1	7.36	6.21	2.22	0.0331	0.4764	FAM20C	family with sequence similarity 20, member C	Multiple_Complex
	TC0500010461.hg.1	5.48	6.53	-2.07	0.0056	0.2127			NonCoding																						TC0200012311.hg.1	6.16	7.18	-2.02	0.0001	0.0099	cheyjeebo	Transcript Identified by AceView	Coding		TC0300011224.hg.1	9.02	10.05	-2.04	0.0332	0.4772			NonCoding
	TC0800011543.hg.1	5.96	7.61	-3.14	0.0056	0.2127	werdeyby	Transcript Identified by AceView	Unassigned																						TC0500011817.hg.1	4.13	5.16	-2.04	0.0001	0.0099	tarsnorbu	Transcript Identified by AceView	Coding		TC0500007165.hg.1	8.22	9.53	-2.48	0.0334	0.478	fluflaw	Transcript Identified by AceView	Unassigned
	TC0500011474.hg.1	5.1	6.32	-2.32	0.0056	0.2135	muneme	Transcript Identified by AceView	Unassigned																						TC0300006841.hg.1	7.27	8.71	-2.71	0.0001	0.0099	garfabo	Transcript Identified by AceView	Unassigned		TC0800007358.hg.1	8.65	9.85	-2.3	0.0337	0.4794	shorshor	Transcript Identified by AceView	Unassigned
	TC0200008571.hg.1	3.52	4.78	-2.4	0.0057	0.2144	nojobo	Transcript Identified by AceView	Unassigned																						TC0400007966.hg.1	8.02	9.11	-2.13	0.0001	0.0099			NonCoding		TC0200009403.hg.1	5.68	6.79	-2.15	0.0337	0.4794	sporfa	Transcript Identified by AceView	Unassigned
	TC0100009422.hg.1	7.46	8.49	-2.05	0.0057	0.2144	smawley	Transcript Identified by AceView	Unassigned																						TC1600007244.hg.1	5.28	6.42	-2.2	0.0001	0.0099	CTA-345G4.1	novel transcript	Unassigned		TC0700009863.hg.1	6.39	7.71	-2.49	0.0337	0.4796			NonCoding
	TC0400010996.hg.1	5.74	6.95	-2.31	0.0057	0.2145	vogy	Transcript Identified by AceView	Unassigned																						TC1400007561.hg.1	5.41	6.68	-2.4	0.0001	0.0099	storbawby	Transcript Identified by AceView	Coding		TC1300008708.hg.1	9.76	11.17	-2.65	0.0339	0.4804	ELF1	Memczak2013 ALT_ACCEPTOR, ALT_DONOR, coding, INTERNAL, intronic best transcript NM_172373	NonCoding
	TC1500008363.hg.1	5.54	7.18	-3.11	0.0057	0.2145	keysko	Transcript Identified by AceView	Coding																						TC1100007915.hg.1	4.98	6.03	-2.07	0.0001	0.0099	jeesha	Transcript Identified by AceView	Coding		TC0300009603.hg.1	5.57	6.62	-2.08	0.034	0.481	rerleebu	Transcript Identified by AceView	Unassigned
	TC0900010368.hg.1	4.16	5.2	-2.06	0.0057	0.2146	tarlar	Transcript Identified by AceView	Coding																						TC0700012962.hg.1	7.67	9	-2.52	0.0001	0.01	nohara	Transcript Identified by AceView	Unassigned		TC0900011254.hg.1	9.58	8.55	2.03	0.0342	0.482	CDC26	cell division cycle 26	Multiple_Complex
	TC1100009333.hg.1	5.23	6.25	-2.03	0.0057	0.2146	swerchey	Transcript Identified by AceView	Unassigned																						TC0200009807.hg.1	6.99	8.49	-2.82	0.0001	0.0101	klofarbu	Transcript Identified by AceView	Unassigned		TC0400011109.hg.1	9.01	10.2	-2.28	0.0342	0.4821	kygar	Transcript Identified by AceView	Coding
	TC0600012646.hg.1	4.81	6.14	-2.5	0.0057	0.215			NonCoding																						TC1700007417.hg.1	8.82	9.85	-2.05	0.0001	0.0101	RP11-296K13.4	novel transcript	NonCoding		TC0600007657.hg.1	12.62	13.89	-2.42	0.0345	0.4829	HLA-DQA1	major histocompatibility complex, class II, DQ alpha 1	Multiple_Complex
	TC0600011827.hg.1	4.48	5.65	-2.24	0.0058	0.2154	wabloy	Transcript Identified by AceView	Unassigned																						TSUnmapped00000419.hg.1	8.3	9.4	-2.14	0.0001	0.0101	INPP5D	inositol polyphosphate-5-phosphatase D	NonCoding		TC0100016855.hg.1	4.79	5.82	-2.05	0.0346	0.4831	shukorbo	Transcript Identified by AceView	Coding
	TC1400010162.hg.1	9	10.22	-2.33	0.0059	0.2163	dawpaw	Transcript Identified by AceView	Unassigned																						TC2200008627.hg.1	7.64	9.24	-3.04	0.0001	0.0101			NonCoding		TC0100014939.hg.1	6.65	7.97	-2.5	0.0348	0.4835	klerneybu	Transcript Identified by AceView	Coding
	TC0200012855.hg.1	6.58	7.65	-2.09	0.0059	0.2167	doydee	Transcript Identified by AceView	Unassigned																						TC1100008057.hg.1	4.82	6.03	-2.31	0.0001	0.0102	jakawby	Transcript Identified by AceView	Unassigned		TC2200008966.hg.1	10.73	9.24	2.8	0.035	0.484	KIAA0930	KIAA0930	Multiple_Complex
	TC0100009850.hg.1	6.61	7.97	-2.55	0.0059	0.2168	RP4-791M13.3	novel transcript	NonCoding																						TC0400011423.hg.1	7.09	8.36	-2.41	0.0001	0.0102	RP11-15B17.4	TEC	Unassigned		TC1800009289.hg.1	13	11.99	2.01	0.0352	0.4848	ACAA2	acetyl-CoA acyltransferase 2	Multiple_Complex
	TC0X00007078.hg.1	10.29	11.64	-2.54	0.0059	0.2175	flujor	Transcript Identified by AceView	Unassigned																						TC1200012596.hg.1	7.31	9.15	-3.57	0.0001	0.0102	sleeforby	Transcript Identified by AceView	Multiple_Complex		TC0300011260.hg.1	4.62	5.63	-2.01	0.0355	0.4858	swoymoybo	Transcript Identified by AceView	Coding
	TC0200013666.hg.1	6.12	7.23	-2.16	0.006	0.2183	vorpobo	Transcript Identified by AceView	Unassigned																						TC0200012739.hg.1	7.41	8.56	-2.22	0.0001	0.0102	SNORA70B	small nucleolar RNA, H/ACA box 70B	Multiple_Complex		TC0Y00006629.hg.1	7.41	4.96	5.48	0.0357	0.4866	USP9Y; TTTY15	ubiquitin specific peptidase 9, Y-linked; testis-specific transcript, Y-linked 15 (non-protein coding)	Multiple_Complex
	TC0700010730.hg.1	7.44	8.57	-2.19	0.006	0.219	tumora	Transcript Identified by AceView	Coding																						TC0800011546.hg.1	7.39	9.42	-4.08	0.0001	0.0103	parskerbu	Transcript Identified by AceView	Unassigned		TC1900010708.hg.1	10.74	9.52	2.33	0.0358	0.487	BLVRB	biliverdin reductase B	Multiple_Complex
	TC1600007752.hg.1	13.3	14.44	-2.22	0.0061	0.2191			NonCoding																						TC0900010086.hg.1	4.98	6.24	-2.4	0.0001	0.0103	gloyvarbu	Transcript Identified by AceView	NonCoding		TC0200007803.hg.1	10.67	9.47	2.31	0.0359	0.4872	LGALSL	lectin, galactoside-binding-like	Multiple_Complex
	TC0300010870.hg.1	7.78	9.35	-2.96	0.0061	0.2193	kerfeebo	Transcript Identified by AceView	Coding																						TC0200015360.hg.1	8.05	9.23	-2.26	0.0001	0.0104	AC019330.2		Precursor_microRNA		TC0X00010096.hg.1	6.7	7.96	-2.4	0.0364	0.4893			NonCoding
	TC0700011144.hg.1	7	8.06	-2.09	0.0061	0.2197	swablorby	Transcript Identified by AceView	Coding																						TC1000008721.hg.1	5.26	6.44	-2.26	0.0001	0.0104			NonCoding		TC0300009211.hg.1	9.1	10.42	-2.49	0.0365	0.4893	speefarbu	Transcript Identified by AceView	Unassigned
	TC1200012044.hg.1	6.47	7.47	-2	0.0062	0.2211	feenar	Transcript Identified by AceView	Unassigned																						TC0500012819.hg.1	7.17	8.63	-2.76	0.0001	0.0104			NonCoding		TC0700012151.hg.1	5.24	6.31	-2.1	0.0366	0.4902	nerju	Transcript Identified by AceView	Coding
	TC0200008536.hg.1	7.39	8.48	-2.13	0.0062	0.2214	ANKRD36	Transcript Identified by AceView, Entrez Gene ID(s) 375248	Unassigned																						TC1600009203.hg.1	7.19	8.73	-2.91	0.0001	0.0104	flusnor	Transcript Identified by AceView	Coding		TC1400006443.hg.1	8.92	9.98	-2.09	0.0368	0.4905	CR383657.1		Precursor_microRNA
	TC0600011086.hg.1	3.9	5.13	-2.35	0.0062	0.2214	plysnorbu	Transcript Identified by AceView	Unassigned																						TC0100012414.hg.1	5.92	7.36	-2.71	0.0001	0.0104	RNU6-1199P	RNA, U6 small nuclear 1199, pseudogene [Source:HGNC Symbol;Acc:HGNC:48162]	Small_RNA		TC0600012968.hg.1	9.4	7.77	3.09	0.0371	0.4913	TRAPPC3L	trafficking protein particle complex 3-like	Multiple_Complex
	TC1400010159.hg.1	5.81	7.61	-3.49	0.0063	0.2218			NonCoding																						TC1200008691.hg.1	4.88	6.15	-2.41	0.0001	0.0104	RP11-43D4.3	TEC	Unassigned		TC1900009864.hg.1	8.05	9.54	-2.8	0.0372	0.4917	sarsoy	Transcript Identified by AceView	Unassigned
	TC2000007212.hg.1	10.19	9.16	2.04	0.0063	0.2218	MT1P3	metallothionein 1 pseudogene 3	Multiple_Complex																						TC0700013111.hg.1	7.17	8.32	-2.21	0.0001	0.0105	jysharby	Transcript Identified by AceView	Coding		TC0700007346.hg.1	9.26	10.38	-2.17	0.0374	0.4919	skeychoyby	Transcript Identified by AceView	Unassigned
	TC0200015340.hg.1	6.69	7.98	-2.43	0.0063	0.2221	klynoybo	Transcript Identified by AceView	Coding																						TC1200012060.hg.1	11.46	12.76	-2.47	0.0001	0.0105	MIR4472-2	microRNA 4472-2	Precursor_microRNA		TC0100015194.hg.1	11.25	10.05	2.3	0.0374	0.492	SORT1	sortilin 1	Multiple_Complex
	TC0600011721.hg.1	6.38	7.48	-2.14	0.0064	0.2236	jeesparby	Transcript Identified by AceView	Coding																						TC1400010335.hg.1	4.75	5.98	-2.36	0.0001	0.0105	sworshubu	Transcript Identified by AceView	Unassigned		TC0800011956.hg.1	15.19	13.6	3.01	0.0374	0.492	MIR7641-1	microRNA 7641-1	Precursor_microRNA
	TC0X00008877.hg.1	9.99	8.24	3.37	0.0064	0.2236	MIR1184-3	microRNA 1184-3	Precursor_microRNA																						TC0600006964.hg.1	9.13	10.32	-2.28	0.0001	0.0106	flaroyby	Transcript Identified by AceView	Coding		TC1900009806.hg.1	12.42	11.18	2.36	0.0374	0.4921	PRKACA	protein kinase, cAMP-dependent, catalytic, alpha	Multiple_Complex
	TC1400007355.hg.1	6.94	7.99	-2.07	0.0064	0.2236	meypo	Transcript Identified by AceView	Unassigned																						TC0300011059.hg.1	14.18	12.99	2.29	0.0001	0.0106	GPX1	glutathione peroxidase 1	Multiple_Complex		TC1400006882.hg.1	9.11	10.22	-2.16	0.0375	0.4922	beycheebu	Transcript Identified by AceView	Coding
	TC0800010548.hg.1	7.95	9.05	-2.14	0.0064	0.2238	snawuby	Transcript Identified by AceView	Unassigned																						TC0600012517.hg.1	9.33	10.44	-2.16	0.0001	0.0106			NonCoding		TC0200007415.hg.1	6.18	7.32	-2.21	0.0378	0.4927	feela	Transcript Identified by AceView	Unassigned
	TC2000006664.hg.1	3.97	5.02	-2.07	0.0064	0.2245	rorsobu	Transcript Identified by AceView	Coding																						TC0200012419.hg.1	5.47	6.52	-2.07	0.0001	0.0106			NonCoding		TC1800006841.hg.1	9.03	7.69	2.55	0.038	0.494	MIB1	mindbomb E3 ubiquitin protein ligase 1	Multiple_Complex
	TC0800012236.hg.1	5.13	6.22	-2.13	0.0064	0.2246	soyslarbu	Transcript Identified by AceView	Coding																						TC1500009809.hg.1	6.57	7.78	-2.31	0.0001	0.0106	RP11-16E23.3	novel transcript, intronic to DENND4A	NonCoding		TC0300010304.hg.1	11.5	10.19	2.48	0.0381	0.4943	TMEM40	transmembrane protein 40	Multiple_Complex
	TC1000006763.hg.1	9.57	10.68	-2.15	0.0065	0.2249	dawgy	Transcript Identified by AceView	Unassigned																						TSUnmapped00000672.hg.1	7.07	9.18	-4.33	0.0001	0.0106	IGKV1-13	immunoglobulin kappa variable 1-13 (gene/pseudogene) [Source:HGNC Symbol;Acc:HGNC:5731]	Pseudogene		TC0100015509.hg.1	7.16	6.06	2.14	0.0382	0.4943	FAM72B	family with sequence similarity 72, member B	Multiple_Complex
	TC0700007349.hg.1	7.21	8.82	-3.06	0.0065	0.2249	stawblar	Transcript Identified by AceView	Unassigned																						TC1200010249.hg.1	6.21	7.41	-2.3	0.0001	0.0106	RP11-996F15.6	novel transcript, antisense to FAR2	NonCoding		TCUn_KI270743v100006433.hg.1	6.96	8.5	-2.92	0.0383	0.4951	AC138775.3		Precursor_microRNA
	TC0700009024.hg.1	4.8	6.28	-2.79	0.0065	0.2256	sweykaw	Transcript Identified by AceView	Unassigned																						TC0200013404.hg.1	4.19	5.45	-2.38	0.0001	0.0106	IGKV1-37	immunoglobulin kappa variable 1-37 (non-functional)	Coding		TC0900008204.hg.1	6.05	7.34	-2.44	0.0384	0.4954	blarlo	Transcript Identified by AceView	Unassigned
	TC1000006766.hg.1	5.64	6.69	-2.08	0.0065	0.2267	klersterby	Transcript Identified by AceView	Unassigned																						TC0100013274.hg.1	7.31	8.82	-2.86	0.0001	0.0106	meeloybu	Transcript Identified by AceView	Unassigned		TC1900008957.hg.1	7.15	5.88	2.41	0.0385	0.4956	ZNF542P	zinc finger protein 542, pseudogene	Multiple_Complex
	TC1000008943.hg.1	6.04	7.17	-2.19	0.0066	0.2275			NonCoding																						TC2100008048.hg.1	7.77	9.22	-2.73	0.0001	0.0106	rutaw	Transcript Identified by AceView	Unassigned		TC0500013301.hg.1	10.04	8.93	2.17	0.0387	0.4962	DAB2	Dab, mitogen-responsive phosphoprotein, homolog 2 (Drosophila)	Multiple_Complex
	TC1300009298.hg.1	6	7.11	-2.15	0.0066	0.2275			NonCoding																						TC0X00008337.hg.1	7.6	9.06	-2.75	0.0001	0.0106			NonCoding		TC0200013903.hg.1	11.6	12.91	-2.47	0.0389	0.4973	teyder	Transcript Identified by AceView	Unassigned
	TC1100008194.hg.1	5.7	6.99	-2.44	0.0066	0.2285	zeemarby	Transcript Identified by AceView	Coding																						TC0100017993.hg.1	5.94	7.6	-3.16	0.0001	0.0107	mumerbu	Transcript Identified by AceView	Unassigned		TC1300009257.hg.1	7.64	8.87	-2.33	0.039	0.4978	stofeeby	Transcript Identified by AceView	Coding
	TC0500011304.hg.1	5.13	6.82	-3.22	0.0066	0.2285	blaployby	Transcript Identified by AceView	Unassigned																						TC0400008241.hg.1	7.19	8.27	-2.11	0.0001	0.0107	AP001962.3	TEC	Unassigned		TC2000007764.hg.1	13.05	14.12	-2.1	0.0401	0.5022	AL050316.1		Precursor_microRNA
	TC1300008737.hg.1	5.92	7.06	-2.21	0.0067	0.2286	sofuby	Transcript Identified by AceView	Coding																						TC0900011155.hg.1	5.28	6.47	-2.29	0.0001	0.0107	MIR32	microRNA 32	Precursor_microRNA		TC4_GL000008v2_random00006438.hg.1	7.73	9.28	-2.91	0.0401	0.5022	AL583842.5		Precursor_microRNA
	TC0600013231.hg.1	16.65	15.07	2.99	0.0067	0.2297	SGK1	serum/glucocorticoid regulated kinase 1	Multiple_Complex																						TC0100011031.hg.1	4.75	6.34	-3.01	0.0001	0.0108	zobar	Transcript Identified by AceView	Unassigned		TCUn_KI270743v100006435.hg.1	7.73	9.28	-2.91	0.0401	0.5022	AC138775.1		Precursor_microRNA
	TC1100012429.hg.1	7.52	8.69	-2.25	0.0068	0.2308	klawchey	Transcript Identified by AceView	Coding																						TSUnmapped00000590.hg.1	6.55	9.11	-5.89	0.0001	0.0108	IGKV1-16	immunoglobulin kappa variable 1-16 [Source:HGNC Symbol;Acc:HGNC:5732]	Coding		TC0800011318.hg.1	6.2	7.53	-2.52	0.0402	0.5025	darveeby	Transcript Identified by AceView	Unassigned
	TC0300006926.hg.1	6.28	7.46	-2.27	0.0069	0.2319			NonCoding																						TC1900007496.hg.1	7.96	9.3	-2.52	0.0001	0.0108			NonCoding		TSUnmapped00000833.hg.1	12.27	13.44	-2.25	0.0405	0.5031			tRNA
	TC1600007965.hg.1	9.52	8.36	2.25	0.007	0.2333	MT1F	metallothionein 1F	Multiple_Complex																						TC0500010431.hg.1	7.64	9.36	-3.29	0.0001	0.0108	rorfler	Transcript Identified by AceView	Unassigned		TC1000012038.hg.1	7.81	6.63	2.28	0.0406	0.5032	WDR11-AS1	WDR11 antisense RNA 1	NonCoding
	TC0500008951.hg.1	4.4	5.66	-2.4	0.007	0.2335	sherka	Transcript Identified by AceView	Unassigned																						TC0100016307.hg.1	8.86	10.37	-2.86	0.0001	0.0108	rasomo	Transcript Identified by AceView	Unassigned		TSUnmapped00000634.hg.1	15.59	16.68	-2.13	0.041	0.504	AL772161.2		Small_RNA
	TC0500012633.hg.1	5.36	6.52	-2.25	0.0071	0.2337	speeskarby	Transcript Identified by AceView	Unassigned																						TC0100009784.hg.1	4.11	5.21	-2.13	0.0001	0.0108			NonCoding		TC1600008211.hg.1	12.4	10.58	3.54	0.0413	0.5051	MIR7641-2; RNA5SP429; AC099314.1	Homo sapiens microRNA 7641-2 (MIR7641-2), microRNA.; 5S ribosomal pseudogene 429 [Source:HGNC Symbol;Acc:HGNC:43329]	Multiple_Complex
	TC0200011546.hg.1	7.76	9.21	-2.72	0.0071	0.2337			NonCoding																						TC0100018060.hg.1	4.74	6.19	-2.73	0.0001	0.0108	fuvoybo	Transcript Identified by AceView	Unassigned		TC0200010447.hg.1	12.82	13.93	-2.17	0.0414	0.5051	CASP8	caspase 8, apoptosis-related cysteine peptidase	Multiple_Complex
	TC0200007902.hg.1	6.72	8.33	-3.05	0.0071	0.2337	steydor	Transcript Identified by AceView	Coding																						TC0400012147.hg.1	7.8	9.3	-2.82	0.0001	0.0108	feefloy	Transcript Identified by AceView	Unassigned		TC0700007181.hg.1	5.99	7.03	-2.07	0.0414	0.5051	pleyblar	Transcript Identified by AceView	Unassigned
	TC0600007408.hg.1	7.28	9.35	-4.19	0.0071	0.2337			NonCoding																						TC0300012671.hg.1	5.11	6.46	-2.54	0.0001	0.0108	snawdobu	Transcript Identified by AceView	Unassigned		TC0200010791.hg.1	7.57	6.51	2.09	0.0414	0.5051	PNKD; MIR6810	paroxysmal nonkinesigenic dyskinesia; microRNA 6810	Multiple_Complex
	TC2100006442.hg.1	9.12	8.01	2.16	0.0071	0.2345	SIK1	salt-inducible kinase 1	Multiple_Complex																						TC1200008467.hg.1	5.3	6.48	-2.26	0.0001	0.0108	faney	Transcript Identified by AceView	Unassigned		TC2200006678.hg.1	13.08	11.98	2.15	0.0415	0.5051	SNAP29	synaptosome associated protein 29kDa	Multiple_Complex
	TC0900010118.hg.1	8.56	10.14	-3	0.0072	0.2356	AL353763.1		Precursor_microRNA																						TC0300009170.hg.1	6.95	7.98	-2.04	0.0001	0.0108	shofabu	Transcript Identified by AceView	Unassigned		TCUn_GL000219v100006434.hg.1	7.39	9.28	-3.7	0.0415	0.5052	AL592183.5		Precursor_microRNA
	TC0200013916.hg.1	18.78	15.23	11.64	0.0073	0.2364	IL1B	interleukin 1 beta	Multiple_Complex																						TC1800008232.hg.1	7.85	9.04	-2.28	0.0001	0.0109	josaw	Transcript Identified by AceView	Unassigned		TC0600012820.hg.1	13.32	11.45	3.66	0.0417	0.5054	MIR7641-2	Homo sapiens microRNA 7641-2 (MIR7641-2), microRNA.	Precursor_microRNA
	TC1000006765.hg.1	6.34	7.48	-2.2	0.0073	0.2369	chylor	Transcript Identified by AceView	Unassigned																						TC0600009964.hg.1	7.95	9.35	-2.64	0.0001	0.0109	vostaby	Transcript Identified by AceView	Unassigned		TC0800011092.hg.1	13.32	11.45	3.66	0.0417	0.5054	MIR7641-2	Homo sapiens microRNA 7641-2 (MIR7641-2), microRNA.	Precursor_microRNA
	TC0200009413.hg.1	3.74	4.9	-2.25	0.0073	0.2375	klardeebu	Transcript Identified by AceView	Unassigned																						TC0300007712.hg.1	6.66	7.85	-2.28	0.0001	0.0109	reepawbu	Transcript Identified by AceView	Coding		TC1600007995.hg.1	6.07	7.25	-2.26	0.0419	0.506			NonCoding
	TC0600013411.hg.1	5.09	6.31	-2.32	0.0074	0.2386	fleyjer	Transcript Identified by AceView	Coding																						TC0100014651.hg.1	6.34	7.74	-2.65	0.0001	0.011	kleyneebu	Transcript Identified by AceView	Unassigned		TC2000007925.hg.1	16.13	14.35	3.44	0.0419	0.5061	TUBB1	tubulin, beta 1 class VI	Coding
	TC0500010671.hg.1	6.08	7.23	-2.22	0.0075	0.2386	sweysloybu	Transcript Identified by AceView	Unassigned																						TC0300009073.hg.1	6.14	7.25	-2.17	0.0001	0.011			NonCoding		TSUnmapped00000831.hg.1	15.98	17.05	-2.1	0.0423	0.5071			tRNA
	TC0600013412.hg.1	5.81	6.93	-2.16	0.0075	0.2387	HIVEP2	Jeck2013 ALT_ACCEPTOR, ALT_DONOR, coding, INTERNAL, intronic best transcript NM_006734	NonCoding																						TC1200008685.hg.1	6.19	8.25	-4.18	0.0001	0.011	CHST11	Transcript Identified by AceView, Entrez Gene ID(s) 50515	Unassigned		TC1200008695.hg.1	7.64	8.71	-2.1	0.0424	0.5078	skujawby	Transcript Identified by AceView	Unassigned
	TC0600012877.hg.1	6.9	8.21	-2.47	0.0075	0.239	moysparbu	Transcript Identified by AceView	Coding																						TC0300009674.hg.1	9	10.12	-2.17	0.0001	0.011	weymubu	Transcript Identified by AceView	Unassigned		TC0500013316.hg.1	9.72	11.41	-3.22	0.0424	0.5078	CD180	CD180 molecule	Multiple_Complex
	TC1200008688.hg.1	7.31	8.73	-2.68	0.0076	0.2393	tachaw	Transcript Identified by AceView	Coding																						TC2100006620.hg.1	8.07	10.15	-4.22	0.0001	0.0111	geefly	Transcript Identified by AceView	Unassigned		TC0Y00007322.hg.1	12.2	4.82	166.63	0.0428	0.5095	RPS4Y1	ribosomal protein S4, Y-linked 1	Multiple_Complex
	TC0200012404.hg.1	17.47	16.47	2	0.0076	0.2399	ZFP36L2	ZFP36 ring finger protein-like 2	Multiple_Complex																						TC0600009969.hg.1	7.47	9.22	-3.35	0.0001	0.0111	swyjee	Transcript Identified by AceView	Coding		TC0900010609.hg.1	5.52	6.59	-2.1	0.0432	0.5109	skeysher	Transcript Identified by AceView	Unassigned
	TC1300008078.hg.1	4.68	5.78	-2.15	0.0076	0.2399	pocha	Transcript Identified by AceView	Unassigned																						TC0100010673.hg.1	6.54	7.59	-2.06	0.0001	0.0111	AL022400.1		Precursor_microRNA		TC1100007257.hg.1	12.07	10.82	2.38	0.0432	0.5109	CAT	catalase	Multiple_Complex
	TC1900006520.hg.1	8.56	6.84	3.29	0.0076	0.2399	ATP5D	ATP synthase, H+ transporting, mitochondrial F1 complex, delta subunit	Multiple_Complex																						TC0100014262.hg.1	3.97	5.16	-2.28	0.0001	0.0111			NonCoding		TC0500008442.hg.1	5.95	7.18	-2.34	0.0435	0.5119			NonCoding
	TC2200009269.hg.1	11.89	9.67	4.68	0.0076	0.2399	APOBEC3A	apolipoprotein B mRNA editing enzyme, catalytic polypeptide-like 3A	Multiple_Complex																						TC0100012765.hg.1	5.02	6.17	-2.22	0.0001	0.0111	snawkubo	Transcript Identified by AceView	Coding		TC0500008794.hg.1	10.88	9.49	2.62	0.0436	0.512	CTNNA1	catenin (cadherin-associated protein), alpha 1	Multiple_Complex
	TC0100015888.hg.1	6.78	7.86	-2.11	0.0077	0.2403	roply	Transcript Identified by AceView	Unassigned																						TC0100014914.hg.1	3.96	5.09	-2.19	0.0001	0.0111	RN7SL653P	RNA, 7SL, cytoplasmic 653, pseudogene [Source:HGNC Symbol;Acc:HGNC:46669]	NonCoding		TC0500010390.hg.1	6.66	5.48	2.27	0.0436	0.5122			NonCoding
	TC0600012474.hg.1	6.75	7.95	-2.3	0.0077	0.2405	blarfluby	Transcript Identified by AceView	Unassigned																						TC1800008027.hg.1	6.03	7.06	-2.04	0.0001	0.0111	Y_RNA	Y RNA [Source:RFAM;Acc:RF00019]	NonCoding		TC14_GL000194v1_random00006434.hg.1	10.38	12.06	-3.19	0.0444	0.5146	AC145212.1		Precursor_microRNA
	TC0300007138.hg.1	10.6	11.67	-2.11	0.0077	0.2405	koyfawbo	Transcript Identified by AceView	Unassigned																						TC0X00009840.hg.1	8.03	9.11	-2.11	0.0001	0.0111			NonCoding		TC2100007086.hg.1	5.5	6.54	-2.05	0.0444	0.5146	gapla	Transcript Identified by AceView	Coding
	TC0700012939.hg.1	17.44	18.63	-2.27	0.0078	0.2419			NonCoding																						TC1400010805.hg.1	3.66	5.45	-3.45	0.0001	0.0111	IGHV3-48	immunoglobulin heavy variable 3-48	Coding		TC0400011443.hg.1	6.12	7.16	-2.05	0.0447	0.5155	glarfloy	Transcript Identified by AceView	Unassigned
	TC0800008315.hg.1	8.11	9.2	-2.13	0.0079	0.2423	zervarby	Transcript Identified by AceView	Unassigned																						TC0200011052.hg.1	5.73	7.2	-2.78	0.0001	0.0111	norkler	Transcript Identified by AceView	Unassigned		TC1500010744.hg.1	6.01	4.95	2.08	0.0456	0.5187	GCOM1; MYZAP; POLR2M	GRINL1A complex locus 1; myocardial zonula adherens protein; polymerase (RNA) II (DNA directed) polypeptide M	Multiple_Complex
	TC0700010753.hg.1	5.27	6.9	-3.1	0.0079	0.2429	dosmubu	Transcript Identified by AceView	Coding																						TC0X00007082.hg.1	6.44	8.51	-4.19	0.0001	0.0111			NonCoding		TC0500007119.hg.1	12.93	11.1	3.54	0.0457	0.5192	MIR7641-2	Homo sapiens microRNA 7641-2 (MIR7641-2), microRNA.	Precursor_microRNA
	TC1400010157.hg.1	4.75	6.21	-2.74	0.0079	0.243	dopaw	Transcript Identified by AceView	Unassigned																						TC0700007043.hg.1	5.2	7.25	-4.15	0.0001	0.0112	kluky	Transcript Identified by AceView	Unassigned		TC1200006906.hg.1	12.93	11.1	3.54	0.0457	0.5192	MIR7641-2	Homo sapiens microRNA 7641-2 (MIR7641-2), microRNA.	Precursor_microRNA
	TC1400009937.hg.1	5.81	7.07	-2.4	0.0079	0.243	CAP2P1	Transcript Identified by AceView, Entrez Gene ID(s) 353163	Unassigned																						TC0700012939.hg.1	16.58	18.63	-4.13	0.0001	0.0112			NonCoding		TC0200012810.hg.1	7.73	9.09	-2.58	0.0458	0.5193	sweedaw	Transcript Identified by AceView	Unassigned
	TC2100008040.hg.1	7.48	8.85	-2.59	0.0079	0.2434	peetaw	Transcript Identified by AceView	Unassigned																						TC1000011010.hg.1	6.02	7.35	-2.51	0.0001	0.0112	RP11-152N13.16	novel transcript to NUDT13	NonCoding		TC0Y00007075.hg.1	6.52	5.32	2.31	0.0459	0.5195	gyby	Transcript Identified by AceView	Coding
	TC2200008724.hg.1	7.26	6.18	2.11	0.008	0.2437	APOBEC3B-AS1	APOBEC3B antisense RNA 1	NonCoding																						TC0X00006582.hg.1	4.9	6.18	-2.43	0.0001	0.0113	zervy	Transcript Identified by AceView	Unassigned		TC0Y00007044.hg.1	8.61	10.16	-2.94	0.046	0.52	AC134878.2		Precursor_microRNA
	TC1100012438.hg.1	9.09	10.11	-2.03	0.008	0.2438	skeylerby	Transcript Identified by AceView	Unassigned																						TC0200015966.hg.1	7.47	8.51	-2.06	0.0001	0.0113	blalu	Transcript Identified by AceView	Unassigned		TC0800011252.hg.1	7.97	9.43	-2.76	0.0466	0.5213	noyuya	Transcript Identified by AceView	Coding
	TC0600009862.hg.1	5.06	6.17	-2.16	0.008	0.2443	AKAP12	A kinase (PRKA) anchor protein 12	Multiple_Complex																						TSUnmapped00000767.hg.1	7.09	9.63	-5.81	0.0001	0.0113	IGKV1-12	immunoglobulin kappa variable 1-12 [Source:HGNC Symbol;Acc:HGNC:5730]	Coding		TC0100009861.hg.1	9.24	10.33	-2.13	0.0466	0.5216	flozerbo	Transcript Identified by AceView	Coding
	TC0600007895.hg.1	4.98	6.1	-2.17	0.0081	0.2451			NonCoding																						TC1000007927.hg.1	6.9	8.21	-2.47	0.0001	0.0113	goyfor	Transcript Identified by AceView	Unassigned		TC0100009149.hg.1	7.92	8.97	-2.08	0.0469	0.5226	PTBP2	Transcript Identified by AceView, Entrez Gene ID(s) 58155	Unassigned
	TC1200006740.hg.1	6.55	8.28	-3.34	0.0081	0.2455			NonCoding																						TC1900009864.hg.1	8.05	9.67	-3.08	0.0001	0.0113	sarsoy	Transcript Identified by AceView	Unassigned		TC1700008069.hg.1	10.93	12.1	-2.24	0.0469	0.5226	RP11-798G7.6	putative novel transcript	NonCoding
	TC0900010392.hg.1	7.18	8.19	-2.01	0.0082	0.2462			NonCoding																						TC0600011051.hg.1	8.74	10.09	-2.54	0.0001	0.0113			NonCoding		TC0300012323.hg.1	8	6.87	2.19	0.047	0.523	MGLL	monoglyceride lipase	Multiple_Complex
	TC0500011476.hg.1	5.95	7	-2.07	0.0082	0.2462	kyswabu	Transcript Identified by AceView	Unassigned																						TC0400012081.hg.1	5.06	6.51	-2.72	0.0001	0.0113	gasnoyby	Transcript Identified by AceView	Unassigned		TC0Y00007074.hg.1	10.18	5.8	20.86	0.0471	0.5231	UTY	ubiquitously transcribed tetratricopeptide repeat containing, Y-linked	Multiple_Complex
	TC1400006645.hg.1	5.61	6.82	-2.33	0.0082	0.2464	TRAJ7	T cell receptor alpha joining 7	Coding																						TC1200008452.hg.1	6.45	7.53	-2.12	0.0001	0.0113	AC138123.1		Precursor_microRNA		TC0800007774.hg.1	6.17	7.23	-2.08	0.0476	0.5242	CHD7	chromodomain helicase DNA binding protein 7	Multiple_Complex
	TC1100006906.hg.1	10.39	11.43	-2.06	0.0082	0.247	FAR1	fatty acyl CoA reductase 1	Multiple_Complex																						TC1200008128.hg.1	7.3	8.62	-2.5	0.0001	0.0113	goykoby	Transcript Identified by AceView	Unassigned		TC1500010686.hg.1	10.44	9.15	2.44	0.0477	0.5243	DDX11L9	DEAD/H (Asp-Glu-Ala-Asp/His) box helicase 11 like 9	Multiple_Complex
	TC1700010411.hg.1	5.5	6.56	-2.09	0.0083	0.2471			NonCoding																						TC0700011693.hg.1	5.01	6.25	-2.36	0.0001	0.0114	woybleebu	Transcript Identified by AceView	Unassigned		TC0500007408.hg.1	12.1	13.52	-2.68	0.048	0.5254	GZMK	granzyme K	Multiple_Complex
	TC0100013445.hg.1	13.01	11.84	2.25	0.0083	0.2473	IFI6	interferon, alpha-inducible protein 6	Multiple_Complex																						TC2200009208.hg.1	5.52	7.02	-2.83	0.0001	0.0114	IGLV7-46; IGLV1-44; IGLV7-43; IGLV5-45	immunoglobulin lambda variable 7-46 (gene/pseudogene); immunoglobulin lambda variable 1-44; immunoglobulin lambda variable 7-43; immunoglobulin lambda variable 5-45	Multiple_Complex		TC2000009009.hg.1	7.2	5.75	2.75	0.048	0.5255	RP5-977B1.11		NonCoding
	TC0500007338.hg.1	7.55	9.21	-3.16	0.0083	0.2473	skaplaby	Transcript Identified by AceView	Unassigned																						TC0200010733.hg.1	7.49	8.63	-2.2	0.0001	0.0114	XRCC5	Memczak2013 ALT_ACCEPTOR, ALT_DONOR, coding, INTERNAL, intronic best transcript NM_021141	NonCoding		TC1000006763.hg.1	9	10.16	-2.24	0.0481	0.5258	dawgy	Transcript Identified by AceView	Unassigned
	TC0800011548.hg.1	4.93	6.08	-2.21	0.0083	0.2473	snordorby	Transcript Identified by AceView	Unassigned																						TC0500006742.hg.1	6.07	7.46	-2.62	0.0001	0.0114			NonCoding		TC1700008075.hg.1	16.17	17.66	-2.81	0.0482	0.5258	RPS26P8	ribosomal protein S26 pseudogene 8	Pseudogene
	TC0X00007079.hg.1	8.77	10.1	-2.5	0.0085	0.2487			NonCoding																						TC0200007415.hg.1	6.18	7.83	-3.14	0.0001	0.0114	feela	Transcript Identified by AceView	Unassigned		TC1300008793.hg.1	12.62	11.6	2.03	0.0483	0.526	TSC22D1	TSC22 domain family, member 1	Multiple_Complex
	TC0900009476.hg.1	5.05	6.13	-2.11	0.0085	0.2494	talo	Transcript Identified by AceView	Unassigned																						TC0300013801.hg.1	6.12	7.16	-2.05	0.0001	0.0114			NonCoding		TC1700008542.hg.1	9.48	10.75	-2.42	0.0484	0.5264			NonCoding
	TC0900006546.hg.1	6.88	8.03	-2.22	0.0085	0.2494	veespee	Transcript Identified by AceView	Coding																						TC0X00010605.hg.1	9.89	11.52	-3.1	0.0001	0.0114			NonCoding		TC0500008831.hg.1	8.1	9.37	-2.41	0.0489	0.5279	sleyjy	Transcript Identified by AceView	Unassigned
	TC1_KI270708v1_random00006435.hg.1	7.24	8.8	-2.95	0.0089	0.2535	AL137861.2		Precursor_microRNA																						TC1700011278.hg.1	4.61	5.79	-2.27	0.0001	0.0114	warvoybu	Transcript Identified by AceView	Coding		TC0600014220.hg.1	13.29	11.98	2.48	0.049	0.5282	SERPINB9	serpin peptidase inhibitor, clade B (ovalbumin), member 9	Multiple_Complex
	TC1_KI270708v1_random00006436.hg.1	7.24	8.8	-2.95	0.0089	0.2535	AL137861.8		Precursor_microRNA																						TC1300008388.hg.1	9.56	10.82	-2.39	0.0001	0.0114	MTMR6	Transcript Identified by AceView, Entrez Gene ID(s) 9107	Unassigned		TC0300010713.hg.1	5.05	6.09	-2.07	0.0493	0.5291	RP11-640L9.2	TEC	Unassigned
	TC0500011020.hg.1	6.96	8.6	-3.12	0.0089	0.2542	blystarby	Transcript Identified by AceView	Unassigned																						TC0400008568.hg.1	7.8	8.9	-2.13	0.0001	0.0115	sisume	Transcript Identified by AceView	Coding		TC1200008685.hg.1	6.19	7.45	-2.4	0.0499	0.5301	CHST11	Transcript Identified by AceView, Entrez Gene ID(s) 50515	Unassigned
	TC0500011043.hg.1	6.96	8.6	-3.12	0.0089	0.2542	lawstarby	Transcript Identified by AceView	Unassigned																						TC0700006670.hg.1	5.72	6.76	-2.06	0.0001	0.0115	smeechoby	Transcript Identified by AceView	Coding
	TC0600011199.hg.1	6.11	7.25	-2.2	0.009	0.2548			NonCoding																						TC0100015494.hg.1	7.21	8.24	-2.05	0.0001	0.0115			NonCoding
	TC1200008489.hg.1	5.06	6.12	-2.09	0.009	0.2557	garchu	Transcript Identified by AceView	Unassigned																						TC0500010740.hg.1	4.26	5.34	-2.12	0.0001	0.0115	rorplyby	Transcript Identified by AceView	Coding
	TC0100014262.hg.1	4.14	5.16	-2.03	0.0091	0.256			NonCoding																						TC0600012563.hg.1	9.16	10.82	-3.15	0.0001	0.0115	flafloby	Transcript Identified by AceView	Unassigned
	TC0300009792.hg.1	5.59	6.86	-2.4	0.0091	0.256	sheynybu	Transcript Identified by AceView	Unassigned																						TC2000007577.hg.1	5.56	6.72	-2.23	0.0001	0.0115	shysobo	Transcript Identified by AceView	Unassigned
	TC0800007103.hg.1	6.15	7.39	-2.35	0.0092	0.258	lyshor	Transcript Identified by AceView	Coding																						TC0300007191.hg.1	8.78	10.21	-2.69	0.0001	0.0115	RN7SL517P	RNA, 7SL, cytoplasmic 517, pseudogene [Source:HGNC Symbol;Acc:HGNC:46533]	NonCoding
	TC1200007272.hg.1	4.44	5.46	-2.02	0.0092	0.2581	dawchaw	Transcript Identified by AceView	Unassigned																						TC0500012155.hg.1	5.83	6.89	-2.08	0.0001	0.0115	plysleyby	Transcript Identified by AceView	Coding
	TC1100006585.hg.1	5.62	6.77	-2.22	0.0093	0.259	KCNQ1OT1_5	KCNQ1 overlapping transcript 1 conserved region 5 [Source:RFAM;Acc:RF01950]	NonCoding																						TC0400011453.hg.1	6.16	7.55	-2.61	0.0001	0.0115	derswoby	Transcript Identified by AceView	Unassigned
	TC0X00009744.hg.1	5.75	6.81	-2.09	0.0093	0.2598	namu	Transcript Identified by AceView	Coding																						TC1500009624.hg.1	7.04	8.2	-2.24	0.0001	0.0115	skoyklee	Transcript Identified by AceView	Coding
	TC0700013297.hg.1	10.37	12.01	-3.12	0.0094	0.2599	farbley	Transcript Identified by AceView	Coding																						TC0900007739.hg.1	5.99	7.11	-2.16	0.0001	0.0115	RP11-575L7.8; smolaw	putative novel transcript; Transcript Identified by AceView	Multiple_Complex
	TC1700012354.hg.1	10.19	9	2.29	0.0095	0.2614	VAMP2	vesicle associated membrane protein 2	Multiple_Complex																						TC0200007448.hg.1	4.99	6.14	-2.21	0.0001	0.0116	slawklaw	Transcript Identified by AceView	Unassigned
	TC0100015029.hg.1	4.63	6.28	-3.15	0.0096	0.2625	slunorbu	Transcript Identified by AceView	Coding																						TC0900011201.hg.1	4.68	6.01	-2.51	0.0001	0.0116	KIAA0368andOR2K2	Transcript Identified by AceView, Entrez Gene ID(s) 23392; 26248	Unassigned
	TC0400012480.hg.1	6.34	7.48	-2.2	0.0096	0.2625			NonCoding																						TC1000009245.hg.1	10.85	12.14	-2.45	0.0001	0.0116	AL360176.1		Precursor_microRNA
	TC0200007999.hg.1	5.67	7.08	-2.65	0.0097	0.263	ZNF638	Transcript Identified by AceView, Entrez Gene ID(s) 27332	Coding																						TSUnmapped00000755.hg.1	8.83	12.02	-9.15	0.0001	0.0116	IGKV1-39	immunoglobulin kappa variable 1-39 (gene/pseudogene) [Source:HGNC Symbol;Acc:HGNC:5740]	Coding
	TC0800007104.hg.1	6.11	7.21	-2.14	0.0097	0.2634	lushor	Transcript Identified by AceView	Coding																						TC0300011179.hg.1	5.57	7.09	-2.86	0.0001	0.0116	pleyfoybo	Transcript Identified by AceView	Unassigned
	TC1700011062.hg.1	5.03	6.36	-2.51	0.0098	0.2651	zarzu	Transcript Identified by AceView	Coding																						TC0200013877.hg.1	6.21	7.55	-2.53	0.0001	0.0117	shawkubo	Transcript Identified by AceView	Unassigned
	TC0700007235.hg.1	4.16	5.23	-2.11	0.0099	0.2663	jaku	Transcript Identified by AceView	Coding																						TC1900010140.hg.1	8.61	9.86	-2.38	0.0001	0.0117	woglor	Transcript Identified by AceView	Unassigned
	TC0300011497.hg.1	7.28	8.41	-2.18	0.01	0.2668	sparrubu	Transcript Identified by AceView	Coding																						TC1300007827.hg.1	7.41	8.63	-2.33	0.0001	0.0117	beydeeby	Transcript Identified by AceView	Unassigned
	TC1300008095.hg.1	6.88	8.41	-2.89	0.01	0.2668			NonCoding																						TC0500012342.hg.1	6.33	8.09	-3.37	0.0001	0.0117	speesterby	Transcript Identified by AceView	Unassigned
	TC2200008183.hg.1	6.92	5.64	2.42	0.01	0.2668	VPREB3	pre-B lymphocyte 3	Coding																						TC1600008324.hg.1	5.67	7.1	-2.69	0.0001	0.0118	teyzabu	Transcript Identified by AceView	Coding
	TC0400007939.hg.1	5.18	6.21	-2.03	0.01	0.2668	lergar	Transcript Identified by AceView	Unassigned																						TC2000009365.hg.1	6	7.27	-2.4	0.0001	0.0118	skoyvy	Transcript Identified by AceView	Coding
	TC0300008317.hg.1	4.21	5.53	-2.5	0.0102	0.2686	poysweyby	Transcript Identified by AceView	Unassigned																						TC0400009039.hg.1	6.4	7.72	-2.5	0.0001	0.0118	maspaby	Transcript Identified by AceView	Coding
	TC0700007507.hg.1	5.93	6.96	-2.04	0.0102	0.2686	pyblorby	Transcript Identified by AceView	Coding																						TC0300011503.hg.1	5.72	7.16	-2.72	0.0001	0.0119	flerrobu	Transcript Identified by AceView	Unassigned
	TC0100011100.hg.1	4.31	6.21	-3.75	0.0103	0.2698	vawmubu	Transcript Identified by AceView	Coding																						TC0400009378.hg.1	8.78	10.52	-3.34	0.0001	0.0119			NonCoding
	TC0800009077.hg.1	6.93	5.85	2.11	0.0104	0.2711			NonCoding																						TC2000009446.hg.1	6.39	7.44	-2.07	0.0001	0.0119	flavey	Transcript Identified by AceView	Unassigned
	TC1000006770.hg.1	9.6	10.66	-2.09	0.0104	0.2711	sheykloybu	Transcript Identified by AceView	Coding																						TC0X00008336.hg.1	7.41	8.82	-2.67	0.0001	0.012	spybu	Transcript Identified by AceView	Coding
	TCUn_GL000219v100006434.hg.1	7.96	9.3	-2.54	0.0104	0.2714	AL592183.5		Precursor_microRNA																						TC1800008750.hg.1	9.04	11.25	-4.63	0.0001	0.012	TCF4	transcription factor 4	Multiple_Complex
	TC0700008610.hg.1	4.62	5.79	-2.26	0.0105	0.2733	steyshoyby	Transcript Identified by AceView	Unassigned																						TC1800008624.hg.1	5.51	6.81	-2.46	0.0001	0.012	RP11-380M21.3	TEC	Unassigned
	TC1_KI270708v1_random00006438.hg.1	12.39	14.18	-3.46	0.0106	0.2741	AL137861.9		Precursor_microRNA																						TC1400007560.hg.1	9.17	10.74	-2.96	0.0001	0.012	RP11-1046B16.3	novel transcript, sense intronic to KIAA0247	NonCoding
	TC0700006717.hg.1	5.06	6.27	-2.3	0.0107	0.2757	chorshybu	Transcript Identified by AceView	Unassigned																						TC0900010589.hg.1	6.95	8.17	-2.33	0.0001	0.012	HNRNPK	Zhang2013 ALT_ACCEPTOR, ALT_DONOR, coding, INTERNAL, intronic, OVERLAPTX best transcript NM_002140	NonCoding
	TC0500011477.hg.1	7.18	8.21	-2.04	0.0108	0.2766	gleygey	Transcript Identified by AceView	Coding																						TC1400010495.hg.1	8.1	11.02	-7.54	0.0001	0.0121	IGHV3-30	immunoglobulin heavy variable 3-30	Coding
	TC0300010083.hg.1	7.02	8.09	-2.09	0.0109	0.2769	RNU6-860P	RNA, U6 small nuclear 860, pseudogene [Source:HGNC Symbol;Acc:HGNC:47823]	Small_RNA																						TC1500006903.hg.1	6.31	7.44	-2.19	0.0001	0.0121	RP11-102L12.2	novel transcript antisense to RASGRP1	NonCoding
	TC0900009336.hg.1	7.02	8.09	-2.09	0.0109	0.2769	RNU6-785P	RNA, U6 small nuclear 785, pseudogene [Source:HGNC Symbol;Acc:HGNC:47748]	Small_RNA																						TC1700010240.hg.1	5.77	7.13	-2.56	0.0001	0.0121	sposmy	Transcript Identified by AceView	Unassigned
	TC1000007348.hg.1	7.02	8.09	-2.09	0.0109	0.2769	RNU6-1118P	RNA, U6 small nuclear 1118, pseudogene [Source:HGNC Symbol;Acc:HGNC:48081]	Small_RNA																						TC1400007382.hg.1	7.4	9.09	-3.23	0.0002	0.0122	mokuru	Transcript Identified by AceView	Coding
	TC1600008919.hg.1	7.02	8.09	-2.09	0.0109	0.2769	RNU6-355P	RNA, U6 small nuclear 355, pseudogene [Source:HGNC Symbol;Acc:HGNC:47318]	Small_RNA																						TC0500012502.hg.1	5.48	6.72	-2.36	0.0002	0.0122	sporslyby	Transcript Identified by AceView	Coding
	TC0600010534.hg.1	3.7	4.84	-2.2	0.0109	0.277			NonCoding																						TC1400010549.hg.1	11.8	14.45	-6.3	0.0002	0.0122	CH17-212P11.4		Pseudogene
	TC1600009920.hg.1	7.58	8.67	-2.13	0.0109	0.2771			NonCoding																						TC2000007189.hg.1	9.5	11.08	-2.99	0.0002	0.0122	vytaw	Transcript Identified by AceView	Unassigned
	TSUnmapped00000068.hg.1	6.07	7.19	-2.18	0.0109	0.2771	ZNF780A	zinc finger protein 780A	Coding																						TC0100009143.hg.1	6.14	7.65	-2.83	0.0002	0.0122	swuplo	Transcript Identified by AceView	Unassigned
	TC1100011573.hg.1	5.12	6.25	-2.2	0.011	0.2774	sarkorby	Transcript Identified by AceView	Unassigned																						TC1000010010.hg.1	5.52	6.56	-2.05	0.0002	0.0122	RP11-399C16.3	novel transcript, sense intronic to DNAJC1	NonCoding
	TC0600010132.hg.1	9.59	10.82	-2.34	0.0111	0.2787	wusmoyby	Transcript Identified by AceView	Coding																						TC0800011834.hg.1	4.28	5.74	-2.75	0.0002	0.0122	ASAP1-IT1	ASAP1 intronic transcript 1	NonCoding
	TC1200006854.hg.1	6.29	7.32	-2.04	0.0112	0.2792	chyfoyby	Transcript Identified by AceView	Unassigned																						TSUnmapped00000708.hg.1	6.19	8.44	-4.77	0.0002	0.0122	IGKV3-15	immunoglobulin kappa variable 3-15 [Source:HGNC Symbol;Acc:HGNC:5816]	Coding
	TC0600007359.hg.1	5.37	6.43	-2.08	0.0112	0.2797	AL021918.1		Multiple_Complex																						TC0900009462.hg.1	4.52	6.07	-2.92	0.0002	0.0123	guroyby	Transcript Identified by AceView	Coding
	TC1300009252.hg.1	7.18	8.51	-2.51	0.0113	0.2804	RP11-157H4.1	novel transcript sense intronic to KLF12	NonCoding																						TC0200007614.hg.1	4.29	5.86	-2.96	0.0002	0.0123	torkly	Transcript Identified by AceView	Coding
	TC1100012020.hg.1	6.51	8.08	-2.97	0.0113	0.2812	SESN3	Transcript Identified by AceView, Entrez Gene ID(s) 143686	Unassigned																						TC1700010837.hg.1	4.37	5.48	-2.16	0.0002	0.0123	gawwee	Transcript Identified by AceView	Unassigned
	TC1800008658.hg.1	6	7.8	-3.47	0.0113	0.2814			NonCoding																						TSUnmapped00000553.hg.1	6.25	8.98	-6.61	0.0002	0.0123	IGKV1-27	immunoglobulin kappa variable 1-27 [Source:HGNC Symbol;Acc:HGNC:5735]	Coding
	TC0700007045.hg.1	7.48	8.69	-2.32	0.0114	0.2814	NANOGP4	Transcript Identified by AceView, Entrez Gene ID(s) 414132	Unassigned																						TC1700009880.hg.1	6.99	8.26	-2.41	0.0002	0.0124	CTC-529I10.1	novel transcript, antisense to TTC19	NonCoding
	TC1200006775.hg.1	5.01	6.2	-2.29	0.0114	0.2815			NonCoding																						TC0400010283.hg.1	6.2	7.62	-2.66	0.0002	0.0124	zygluby	Transcript Identified by AceView	Coding
	TC0900008624.hg.1	4.63	5.64	-2.02	0.0115	0.2828	PSMD5-AS1	PSMD5 antisense RNA 1 (head to head)	NonCoding																						TC1900007992.hg.1	5	6.31	-2.48	0.0002	0.0124	reture	Transcript Identified by AceView	Coding
	TC0900010116.hg.1	10.11	11.67	-2.95	0.0115	0.2828	FP565210.1		Precursor_microRNA																						TC0300009204.hg.1	7.03	9.02	-3.97	0.0002	0.0124	sneyfobu	Transcript Identified by AceView	Unassigned
	TC0800012371.hg.1	13.59	11.89	3.24	0.0115	0.2828	LY6E	lymphocyte antigen 6 complex, locus E	Multiple_Complex																						TC0200013634.hg.1	4.52	5.56	-2.06	0.0002	0.0124			NonCoding
	TC0600007043.hg.1	6.53	7.71	-2.27	0.0116	0.283	RNU6-522P	RNA, U6 small nuclear 522, pseudogene [Source:HGNC Symbol;Acc:HGNC:47485]	Small_RNA																						TC2000009039.hg.1	7.38	8.46	-2.12	0.0002	0.0124	RP11-425M5.7	novel transcript, sense intronic to BLCAP	NonCoding
	TC1600010443.hg.1	5.66	7.29	-3.1	0.0116	0.283			NonCoding																						TC1200008695.hg.1	7.64	9.06	-2.67	0.0002	0.0125	skujawby	Transcript Identified by AceView	Unassigned
	TC1600007384.hg.1	5.99	7.21	-2.33	0.0116	0.2833	merdar	Transcript Identified by AceView	Unassigned																						TC0400011469.hg.1	6.2	7.29	-2.13	0.0002	0.0125	blogee	Transcript Identified by AceView	Unassigned
	TC0600012073.hg.1	7.23	8.32	-2.12	0.0116	0.2833	RPS16P5	ribosomal protein S16 pseudogene 5	Multiple_Complex																						TC0400012403.hg.1	4.68	5.82	-2.2	0.0002	0.0125			NonCoding
	TC1000006944.hg.1	5.33	6.37	-2.06	0.0116	0.2833	flerneeby	Transcript Identified by AceView	Unassigned																						TC0100014897.hg.1	8.05	10.03	-3.94	0.0002	0.0126	blubar	Transcript Identified by AceView	Unassigned
	TC0500011302.hg.1	5.18	6.59	-2.65	0.0117	0.2835			NonCoding																						TC2000008589.hg.1	5.86	7.1	-2.36	0.0002	0.0126			NonCoding
	TC1400006630.hg.1	9.66	10.87	-2.31	0.0117	0.2837	TRAJ38	T cell receptor alpha joining 38	Coding																						TC1000010992.hg.1	8.14	9.41	-2.4	0.0002	0.0126			NonCoding
	TC0100018269.hg.1	7.07	8.23	-2.24	0.0117	0.2843			NonCoding																						TC0300008272.hg.1	6.6	8.17	-2.96	0.0002	0.0126	larbybu	Transcript Identified by AceView	Coding
	TC0600007847.hg.1	13.36	11	5.13	0.0118	0.2846	CDKN1A	cyclin-dependent kinase inhibitor 1A (p21, Cip1)	Multiple_Complex																						TC0800011550.hg.1	8.11	10.03	-3.8	0.0002	0.0127	slawverby	Transcript Identified by AceView	Unassigned
	TC0400007476.hg.1	11.43	13.05	-3.07	0.0118	0.2846	AC118282.1		Precursor_microRNA																						TC0700011009.hg.1	7.98	9.42	-2.72	0.0002	0.0127	slershaby	Transcript Identified by AceView	Coding
	TC0100011274.hg.1	6.05	7.12	-2.09	0.0118	0.2847	barrabu	Transcript Identified by AceView	Unassigned																						TC0300012543.hg.1	4.77	6.03	-2.39	0.0002	0.0128	mumira	Transcript Identified by AceView	Unassigned
	TC2200007684.hg.1	8.13	9.7	-2.96	0.0118	0.2847	zorbla	Transcript Identified by AceView	Coding																						TC1000012410.hg.1	5.94	6.94	-2	0.0002	0.0128	AL161645.1		Precursor_microRNA
	TC0600011386.hg.1	16.56	14.05	5.71	0.0119	0.2858	IER3	immediate early response 3	Coding																						TC1600011512.hg.1	11.14	12.26	-2.17	0.0002	0.0128			NonCoding
	TC0600007358.hg.1	4.77	5.97	-2.3	0.012	0.2862			NonCoding																						TC1800007801.hg.1	6.97	8.66	-3.23	0.0002	0.0128	CTD-2286N8.1	TEC	Unassigned
	TC17_GL000205v2_random00006433.hg.1	10	11.51	-2.85	0.0121	0.2872	AC011841.3		Precursor_microRNA																						TC0400010818.hg.1	7.71	8.74	-2.05	0.0002	0.0129	AC095061.1		Precursor_microRNA
	TC1700008067.hg.1	5.16	6.2	-2.05	0.0122	0.2886	RP11-798G7.8	novel transcript	NonCoding																						TC1500007793.hg.1	7.09	8.47	-2.61	0.0002	0.0129	hosoru	Transcript Identified by AceView	Coding
	TC0200015091.hg.1	6.15	7.36	-2.32	0.0123	0.289	padoy	Transcript Identified by AceView	Unassigned																						TC0600013529.hg.1	5.4	6.56	-2.23	0.0002	0.0129	versnobu	Transcript Identified by AceView	Unassigned
	TC0200007761.hg.1	4.99	6.11	-2.18	0.0123	0.2892	hihora	Transcript Identified by AceView	Unassigned																						TC0100014179.hg.1	6.71	8.21	-2.83	0.0002	0.013	sneyboy	Transcript Identified by AceView	Unassigned
	TC0900006542.hg.1	6.25	7.88	-3.1	0.0124	0.2896	MTCO1P11	MT-CO1 pseudogene 11 [Source:HGNC Symbol;Acc:HGNC:52013]	Multiple_Complex																						TC1700011752.hg.1	7.47	8.95	-2.79	0.0002	0.013	RP11-16C1.2	novel transcript, sense intronic to GRB2	NonCoding
	TC0400010674.hg.1	8.22	9.78	-2.96	0.0124	0.2896	AC119751.1		Precursor_microRNA																						TC0200009402.hg.1	7.98	9.03	-2.06	0.0002	0.013	MGAT5	mannosyl (alpha-1,6-)-glycoprotein beta-1,6-N-acetyl-glucosaminyltransferase	Multiple_Complex
	TC0400010675.hg.1	8.22	9.78	-2.96	0.0124	0.2896	AC119751.3		Precursor_microRNA																						TC0200012649.hg.1	7.57	9.02	-2.73	0.0002	0.013	vodoy	Transcript Identified by AceView	Unassigned
	TCUn_KI270741v100006434.hg.1	10.35	11.75	-2.64	0.0126	0.2912	AUXG01000517.1		Precursor_microRNA																						TC0100013136.hg.1	6.84	8.17	-2.53	0.0002	0.013	jerkorbu	Transcript Identified by AceView	Coding
	TC0400009220.hg.1	5.64	6.95	-2.48	0.0127	0.2919	tapleeby	Transcript Identified by AceView	Unassigned																						TC1100011729.hg.1	5.91	7.61	-3.25	0.0002	0.0131	yorari	Transcript Identified by AceView	Unassigned
	TC1100007230.hg.1	4.83	5.85	-2.03	0.0129	0.2934	sneemaw	Transcript Identified by AceView	Unassigned																						TC0700011795.hg.1	7.67	8.83	-2.22	0.0002	0.0131			NonCoding
	TC0X00007082.hg.1	7.21	8.51	-2.45	0.0129	0.2934			NonCoding																						TC2200008122.hg.1	13.92	15.11	-2.28	0.0002	0.0131			NonCoding
	TCUn_GL000224v100006437.hg.1	11.88	13.43	-2.92	0.013	0.2952	AL591856.3		Precursor_microRNA																						TC0300013698.hg.1	8.66	11.03	-5.17	0.0002	0.0131	rorverbo	Transcript Identified by AceView	Coding
	TCUn_KI270741v100006436.hg.1	11.88	13.43	-2.92	0.013	0.2952	AUXG01000515.1		Precursor_microRNA																						TC0500009641.hg.1	4.95	6.14	-2.29	0.0002	0.0131	AC106795.1		Precursor_microRNA
	TC0200009608.hg.1	4.36	5.55	-2.28	0.0131	0.2952	vodu	Transcript Identified by AceView	Unassigned																						TC0200009488.hg.1	6.52	7.86	-2.54	0.0002	0.0131			NonCoding
	TC1300008928.hg.1	4.88	5.95	-2.1	0.0131	0.2958	tuwarby	Transcript Identified by AceView	Unassigned																						TC0400011646.hg.1	7.09	8.43	-2.53	0.0002	0.0132	smusnawby	Transcript Identified by AceView	Coding
	TC1900011743.hg.1	7.96	6.95	2	0.0132	0.2962	TMEM91	transmembrane protein 91	Multiple_Complex																						TC1800008803.hg.1	5.58	6.85	-2.42	0.0002	0.0133			NonCoding
	TCUn_GL000224v100006432.hg.1	8.84	10.12	-2.43	0.0133	0.2974	AL591856.5		Precursor_microRNA																						TC1500007663.hg.1	6.24	7.76	-2.87	0.0002	0.0133	leyzorbu	Transcript Identified by AceView	Unassigned
	TC0500007719.hg.1	5.18	6.28	-2.15	0.0134	0.2981			NonCoding																						TC0200013621.hg.1	3.14	4.22	-2.11	0.0002	0.0133	skarfa	Transcript Identified by AceView	Unassigned
	TC1000010262.hg.1	11.83	10.73	2.13	0.0134	0.2982	C1DP1	C1D nuclear receptor corepressor pseudogene 1 [Source:HGNC Symbol;Acc:HGNC:31465]	Multiple_Complex																						TC0300008941.hg.1	7.02	8.7	-3.2	0.0002	0.0133	nekoyu	Transcript Identified by AceView	Coding
	TC1200012624.hg.1	15.29	14.23	2.08	0.0135	0.2984	TUBA1C	tubulin, alpha 1c	Multiple_Complex																						TC0200010729.hg.1	9.26	10.53	-2.4	0.0002	0.0134	XRCC5	Transcript Identified by AceView, Entrez Gene ID(s) 7520	Unassigned
	TC1_KI270707v1_random00006433.hg.1	9.86	11.26	-2.64	0.0135	0.2985	FP325342.1		Precursor_microRNA																						TC1200012186.hg.1	6.28	7.82	-2.92	0.0002	0.0134	steybleebu	Transcript Identified by AceView	Coding
	TC0600009971.hg.1	7.16	8.21	-2.07	0.0136	0.2993	fustyby	Transcript Identified by AceView	Coding																						TC0200012989.hg.1	7.13	8.26	-2.19	0.0002	0.0134	wuklar	Transcript Identified by AceView	Coding
	TC1600011273.hg.1	5.31	6.52	-2.31	0.0137	0.3002	chawraw	Transcript Identified by AceView	Coding																						TC1400008344.hg.1	5.11	6.3	-2.29	0.0002	0.0134	skerzey	Transcript Identified by AceView	Unassigned
	TC0100008797.hg.1	10.11	8.95	2.23	0.0137	0.3008	AK5	adenylate kinase 5	Multiple_Complex																						TC1100008056.hg.1	6.28	7.59	-2.48	0.0002	0.0134	parchey	Transcript Identified by AceView	Coding
	TCUn_GL000224v100006433.hg.1	11.39	13.01	-3.08	0.0138	0.3008	AL591856.1		Precursor_microRNA																						TC0200010435.hg.1	6.28	7.34	-2.09	0.0002	0.0134			NonCoding
	TC0900010114.hg.1	9.2	10.45	-2.38	0.0138	0.3009	AL353626.1		Precursor_microRNA																						TC1600009738.hg.1	4.5	5.9	-2.65	0.0002	0.0135	EARS2andGGA2	Transcript Identified by AceView, Entrez Gene ID(s) 124454; 23062	Unassigned
	TC0900007607.hg.1	4.09	5.41	-2.5	0.0139	0.3024	smyshee	Transcript Identified by AceView	Coding																						TC1500010656.hg.1	7.23	8.37	-2.2	0.0002	0.0135	slaloby	Transcript Identified by AceView	Coding
	TC1_KI270708v1_random00006432.hg.1	8.69	10.11	-2.68	0.014	0.3029	AL137861.5		Precursor_microRNA																						TC0900010270.hg.1	5.82	7.98	-4.46	0.0002	0.0135	IGKV1OR9-1	immunoglobulin kappa variable 1/OR9-1 (pseudogene) [Source:HGNC Symbol;Acc:HGNC:49473]	Multiple_Complex
	TC1300007111.hg.1	6.99	8.04	-2.07	0.0141	0.3032	swoycha	Transcript Identified by AceView	Unassigned																						TC1300009259.hg.1	7.46	9.44	-3.95	0.0002	0.0135			NonCoding
	TC0800008722.hg.1	4.74	6.15	-2.66	0.0142	0.304	dably	Transcript Identified by AceView	Unassigned																						TC0300006829.hg.1	4.18	5.43	-2.38	0.0002	0.0135	sladoybo	Transcript Identified by AceView	Unassigned
	TC0X00011227.hg.1	10.08	8.45	3.09	0.0143	0.3052	MIR1184-1; MIR1184-2; MIR1184-3	microRNA 1184-1; microRNA 1184-2; microRNA 1184-3	Precursor_microRNA																						TC0600010133.hg.1	6.33	7.52	-2.29	0.0002	0.0136	darblor	Transcript Identified by AceView	Coding
	TC0X00011242.hg.1	10.08	8.45	3.09	0.0143	0.3052	MIR1184-2; MIR1184-3	microRNA 1184-2; microRNA 1184-3	Precursor_microRNA																						TC0200014737.hg.1	5.13	6.33	-2.3	0.0002	0.0136			NonCoding
	TC1400006632.hg.1	13.76	15.24	-2.79	0.0144	0.3057	TRAJ35	T cell receptor alpha joining 35 (non-functional)	Coding																						TC0600012324.hg.1	6.7	7.76	-2.07	0.0002	0.0136			NonCoding
	TC0500012788.hg.1	5.11	6.12	-2.02	0.0147	0.3081	riture	Transcript Identified by AceView	Coding																						TC0900006821.hg.1	8.39	9.56	-2.25	0.0002	0.0136	LOC646609	Transcript Identified by AceView, Entrez Gene ID(s) 646609	Unassigned
	TC0200015341.hg.1	8.47	10.7	-4.68	0.0147	0.309			NonCoding																						TC0900010453.hg.1	8.84	9.91	-2.1	0.0002	0.0136	AL157883.1		Multiple_Complex
	TC0200015896.hg.1	5.91	7.38	-2.78	0.0148	0.3095	hunimo	Transcript Identified by AceView	Unassigned																						TC0800010548.hg.1	7.24	9.05	-3.5	0.0002	0.0136	snawuby	Transcript Identified by AceView	Unassigned
	TC4_GL000008v2_random00006435.hg.1	13.96	15.57	-3.06	0.0149	0.3099	AL583842.1		Precursor_microRNA																						TC0700008105.hg.1	5.56	6.86	-2.45	0.0002	0.0136	kloyblarbu	Transcript Identified by AceView	Unassigned
	TCUn_KI270743v100006432.hg.1	13.96	15.57	-3.06	0.0149	0.3099	AC138775.5		Precursor_microRNA																						TC0700007181.hg.1	5.99	7.51	-2.88	0.0002	0.0136	pleyblar	Transcript Identified by AceView	Unassigned
	TC1800008897.hg.1	4.58	6.02	-2.71	0.0151	0.3122	moni	Transcript Identified by AceView	Unassigned																						TC0200008402.hg.1	6.5	7.99	-2.82	0.0002	0.0136	IGKV1D-13	immunoglobulin kappa variable 1D-13	Coding
	TC0300011533.hg.1	6.59	7.88	-2.45	0.0151	0.3122	plawrawbu	Transcript Identified by AceView	Unassigned																						TC0600007039.hg.1	9.01	10.84	-3.58	0.0002	0.0136	larfleyby	Transcript Identified by AceView	Coding
	TC0300009213.hg.1	6.78	8.07	-2.44	0.0152	0.3125	timira	Transcript Identified by AceView	Unassigned																						TC0800010261.hg.1	5.84	7.15	-2.47	0.0002	0.0137	plawerby	Transcript Identified by AceView	Coding
	TC2000009116.hg.1	11.07	8.67	5.27	0.0152	0.3125	MAFB	v-maf avian musculoaponeurotic fibrosarcoma oncogene homolog B	Coding																						TC1400007171.hg.1	7.03	8.08	-2.06	0.0002	0.0137	PSMC6	Memczak2013 ALT_ACCEPTOR, ALT_DONOR, coding, INTERNAL, intronic best transcript NM_002806	NonCoding
	TC0700012615.hg.1	8.33	9.4	-2.11	0.0154	0.3144	flybler	Transcript Identified by AceView	Unassigned																						TC0700008108.hg.1	7.32	8.63	-2.49	0.0002	0.0138	teymorby	Transcript Identified by AceView	Coding
	TC0500008310.hg.1	5.28	6.52	-2.36	0.0155	0.3144			NonCoding																						TC0300009816.hg.1	4.95	6.09	-2.21	0.0002	0.0138	mamera	Transcript Identified by AceView	Coding
	TC1400009936.hg.1	4.26	5.34	-2.13	0.0156	0.3154	neyzey	Transcript Identified by AceView	Unassigned																						TC0400011446.hg.1	6.79	8.09	-2.47	0.0002	0.0138	glysnoby	Transcript Identified by AceView	Unassigned
	TC0500009212.hg.1	6.32	7.49	-2.24	0.0157	0.3154	klaflo	Transcript Identified by AceView	Unassigned																						TC0200012323.hg.1	5.54	7.04	-2.83	0.0002	0.0138	RP11-449G16.1	novel transcript, sense intronic to MAP4K3	NonCoding
	TC1000007763.hg.1	6.24	7.29	-2.07	0.0157	0.316	chushar	Transcript Identified by AceView	Unassigned																						TC1700011321.hg.1	9.66	11.12	-2.74	0.0002	0.0138	pawmor	Transcript Identified by AceView	Coding
	TC14_GL000194v1_random00006433.hg.1	10.7	12.18	-2.8	0.0158	0.3161	AC145212.3		Precursor_microRNA																						TC0600007889.hg.1	5.6	7.28	-3.19	0.0002	0.0139	flarjaw	Transcript Identified by AceView	Unassigned
	TC0100009672.hg.1	6.79	7.88	-2.14	0.0158	0.3164			NonCoding																						TC1900009930.hg.1	5.04	6.44	-2.63	0.0002	0.0139	CTD-3222D19.4	TEC	Unassigned
	TC0700009172.hg.1	5.56	6.97	-2.64	0.0158	0.3165			NonCoding																						TC0300010083.hg.1	6.54	8.09	-2.92	0.0002	0.0139	RNU6-860P	RNA, U6 small nuclear 860, pseudogene [Source:HGNC Symbol;Acc:HGNC:47823]	Small_RNA
	TC1400010551.hg.1	8.95	7.52	2.68	0.0159	0.3171	IGHV1-69-2	immunoglobulin heavy variable 1-69-2	Coding																						TC0900009336.hg.1	6.54	8.09	-2.92	0.0002	0.0139	RNU6-785P	RNA, U6 small nuclear 785, pseudogene [Source:HGNC Symbol;Acc:HGNC:47748]	Small_RNA
	TC2200006540.hg.1	6.95	5.76	2.29	0.016	0.3181	USP18	ubiquitin specific peptidase 18	Multiple_Complex																						TC1000007348.hg.1	6.54	8.09	-2.92	0.0002	0.0139	RNU6-1118P	RNA, U6 small nuclear 1118, pseudogene [Source:HGNC Symbol;Acc:HGNC:48081]	Small_RNA
	TC2200006436.hg.1	11.73	13.32	-3.02	0.0162	0.3193			NonCoding																						TC1600008919.hg.1	6.54	8.09	-2.92	0.0002	0.0139	RNU6-355P	RNA, U6 small nuclear 355, pseudogene [Source:HGNC Symbol;Acc:HGNC:47318]	Small_RNA
	TC1_KI270708v1_random00006434.hg.1	7.88	9.14	-2.41	0.0162	0.3194	AL137861.4		Precursor_microRNA																						TC0600006963.hg.1	5.39	6.54	-2.22	0.0002	0.0139			NonCoding
	TC0400011389.hg.1	4.6	5.65	-2.07	0.0164	0.3202	nerglu	Transcript Identified by AceView	Coding																						TC1300009331.hg.1	6.95	8.27	-2.5	0.0002	0.0139			NonCoding
	TC2000007770.hg.1	3.84	4.94	-2.13	0.0164	0.3206	toysybu	Transcript Identified by AceView	Coding																						TC0500007165.hg.1	8.22	9.55	-2.52	0.0002	0.0139	fluflaw	Transcript Identified by AceView	Unassigned
	TC0200009901.hg.1	5.87	6.93	-2.09	0.0164	0.3207	bleekla	Transcript Identified by AceView	Unassigned																						TC0200009406.hg.1	6.51	7.84	-2.5	0.0002	0.0139	stafa	Transcript Identified by AceView	Coding
	TC0900010704.hg.1	6.49	7.59	-2.15	0.0164	0.3207	smawploybu	Transcript Identified by AceView	Unassigned																						TC2200007040.hg.1	5.9	7	-2.15	0.0002	0.014	moyfey	Transcript Identified by AceView	Coding
	TC1600007995.hg.1	6.6	8	-2.63	0.0165	0.321			NonCoding																						TC1400010521.hg.1	9.96	12.64	-6.42	0.0002	0.014	IGHV3-47	immunoglobulin heavy variable 3-47 (pseudogene)	Multiple_Complex
	TC0900006541.hg.1	8.41	9.49	-2.12	0.0165	0.3219	MTND1P11	mitochondrially encoded NADH:ubiquinone oxidoreductase core subunit 1 pseudogene 11 [Source:HGNC Symbol;Acc:HGNC:42060]	Multiple_Complex																						TC0500008385.hg.1	4.76	5.83	-2.09	0.0002	0.0142	AC026449.1	Uncharacterized protein [Source:UniProtKB/TrEMBL;Acc:A0A096LPA7]	Coding
	TC1600007958.hg.1	12.05	10.71	2.53	0.0166	0.3222	MT1L	metallothionein 1L (gene/pseudogene)	Multiple_Complex																						TC1200012763.hg.1	7.2	8.88	-3.2	0.0002	0.0142	TAS2R30; TAS2R43; PRR4	taste receptor, type 2, member 30; taste receptor, type 2, member 43; proline rich 4 (lacrimal)	Multiple_Complex
	TC2000007083.hg.1	4.89	3.61	2.42	0.0167	0.3224	ID1	inhibitor of DNA binding 1, dominant negative helix-loop-helix protein	Multiple_Complex																						TC1500008189.hg.1	4.77	5.99	-2.32	0.0002	0.0142	skorzar	Transcript Identified by AceView	Coding
	TC2100007539.hg.1	12.6	14.08	-2.77	0.0167	0.3228	CR392039.1		Precursor_microRNA																						TC1100007275.hg.1	9.39	10.61	-2.32	0.0002	0.0143	sterchee	Transcript Identified by AceView	Unassigned
	TC1600007741.hg.1	5.26	6.28	-2.02	0.0168	0.323	PHKB	Transcript Identified by AceView, Entrez Gene ID(s) 5257	Unassigned																						TC1700008715.hg.1	5.33	6.52	-2.29	0.0002	0.0144			NonCoding
	TC0400010676.hg.1	6.65	7.77	-2.18	0.0168	0.3231	AC119751.2		Precursor_microRNA																						TC2100007338.hg.1	6.08	7.3	-2.33	0.0002	0.0144	snawta	Transcript Identified by AceView	Coding
	TC2200007840.hg.1	6.65	7.77	-2.18	0.0168	0.3231	CU463998.1		Precursor_microRNA																						TC0600010924.hg.1	4.99	6.3	-2.49	0.0002	0.0144	blufleyby	Transcript Identified by AceView	Coding
	TC0100009727.hg.1	5.61	6.67	-2.09	0.0169	0.3239	sparma	Transcript Identified by AceView	Coding																						TC0100014639.hg.1	10.06	11.12	-2.09	0.0002	0.0145	reriha	Transcript Identified by AceView	Coding
	TC1400006643.hg.1	8.74	10.17	-2.68	0.017	0.324	TRAJ9	T cell receptor alpha joining 9	Coding																						TC0100014506.hg.1	5.54	6.99	-2.74	0.0002	0.0145	smamobo	Transcript Identified by AceView	Unassigned
	TC0X00007149.hg.1	15.34	14.17	2.25	0.017	0.3243	TIMP1	TIMP metallopeptidase inhibitor 1	Multiple_Complex																						TC0700012614.hg.1	9.72	11.58	-3.62	0.0002	0.0145	noykee	Transcript Identified by AceView	Coding
	TCUn_GL000219v100006433.hg.1	13.77	15.46	-3.23	0.0171	0.3252	AL592183.6		Precursor_microRNA																						TC1100011844.hg.1	7.66	9.16	-2.82	0.0002	0.0145	fomorby	Transcript Identified by AceView	Unassigned
	TC2100008297.hg.1	12.15	10.4	3.36	0.0172	0.3257	SIK1	salt-inducible kinase 1	Multiple_Complex																						TC2200007420.hg.1	8.41	10.44	-4.07	0.0002	0.0145	soytey	Transcript Identified by AceView	Unassigned
	TC0100009764.hg.1	14.24	13.22	2.04	0.0173	0.3272	U1	U1 spliceosomal RNA [Source:RFAM;Acc:RF00003]	Small_RNA																						TC0500006741.hg.1	6.56	8.13	-2.96	0.0002	0.0145			NonCoding
[truncated: 1,697 more rows]

## Sheet: Supplmental Table2 B cell
Supplmental Table2 B-cell
[truncated: 536 more rows]

[truncated: 2 more sheets: Supplmental Table3 Some B-Cell, Supplemental Table4 Non-B-cell]
